# Supplementary material for: Integrating systematic biological and proteomics strategies to explore the pharmacological mechanism of danshen yin modified on atherosclerosis
Source: J Cell Mol Med. 2020 Nov 2;24(23):13876–98. doi: 10.1111/jcmm.15979 (PMC7753997; doi:10.1111/jcmm.15979)
Supplement: Supplementary file 9 — Table S1 [file JCMM-24-13876-s009.xlsx]

## Sheet: Sheet1
Table S1 Compound targets for each compounds
Compounds	Compounds Targets
(+)-catechin	HRAS
(+)-catechin	UCK2
(+)-catechin	HSD11B1
(+)-catechin	GART
(+)-catechin	HSD17B1
(+)-catechin	MME
(+)-catechin	HSP90AA1
(+)-catechin	PRKACA
(+)-catechin	VDR
(+)-catechin	ABO
(+)-catechin	NR3C1
(+)-catechin	SHBG
(+)-catechin	GSTP1
(+)-catechin	DCK
(+)-catechin	PTPN1
(+)-catechin	BACE1
(+)-catechin	ESRRG
(+)-catechin	GSK3B
(+)-catechin	PNMT
(+)-catechin	PDPK1
(+)-catechin	FGFR1
(+)-catechin	ELANE
(+)-catechin	MAPK14
(+)-catechin	AKR1C3
(+)-catechin	PDE4B
(+)-catechin	CCNA2
(+)-catechin	PDE4D
(+)-catechin	KDR
(+)-catechin	CDK2
(+)-catechin	LCK
(+)-catechin	ESR1
(+)-catechin	AKR1B1
(+)-catechin	ZAP70
(+)-catechin	GSR
(+)-catechin	INSR
(+)-catechin	SRC
(+)-catechin	NR1H4
(+)-catechin	FKBP1A
(+)-catechin	AKR1C2
(+)-catechin	CRABP2
(+)-catechin	RAP2A
(+)-catechin	BTK
(+)-catechin	SORD
(+)-catechin	CA2
(+)-catechin	SELE
(+)-catechin	PCK1
(+)-catechin	HCK
(+)-catechin	PLA2G10
(+)-catechin	BRAF
(+)-catechin	JAK2
(+)-catechin	MAPKAPK2
(+)-catechin	MMP8
(+)-catechin	ARL5B
(+)-catechin	AR
(+)-catechin	GSTM2
(+)-catechin	MMP12
(+)-catechin	BHMT
(+)-catechin	MMP3
(+)-catechin	TGM3
(+)-catechin	CASP3
(+)-catechin	GSTM1
(+)-catechin	RAB5A
(+)-catechin	APRT
(+)-catechin	NR3C2
(+)-catechin	MAPK10
(+)-catechin	CDK6
(+)-catechin	HPRT1
(+)-catechin	MET
(+)-catechin	FECH
(+)-catechin	GPI
(+)-catechin	RAB11A
(+)-catechin	METAP2
(+)-catechin	SULT2A1
(+)-catechin	CHEK1
(+)-catechin	JAK3
(+)-catechin	THRB
(+)-catechin	KIF11
(+)-catechin	DPEP1
(+)-catechin	CBR1
(+)-catechin	THRA
(+)-catechin	AURKA
(+)-catechin	FGG
(+)-catechin	CES1
(+)-catechin	MAOB
(+)-catechin	F2
(+)-catechin	NR1H2
(+)-catechin	GMPR
(+)-catechin	PPP1CC
(+)-catechin	GSTA3
(+)-catechin	CTSB
(+)-catechin	NR1H3
(+)-catechin	MTAP
(+)-catechin	GSTA1
(+)-catechin	ESR2
(+)-catechin	IMPA1
(+)-catechin	EIF4E
(+)-catechin	EPHB4
(+)-catechin	XIAP
(+)-catechin	TGFB2
(+)-catechin	PLA2G2A
(+)-catechin	REN
(+)-catechin	CASP1
(+)-catechin	CTSK
(+)-catechin	PIM1
(+)-catechin	RARG
(+)-catechin	HPGDS
(+)-catechin	LCN2
(+)-catechin	TTR
(+)-catechin	IGF1R
(+)-catechin	IL2
(+)-catechin	PGR
(+)-catechin	MAP2K1
(+)-catechin	DHODH
(+)-catechin	PYGL
1,2,5,6-tetrahydrotanshinone	CA2
1,2,5,6-tetrahydrotanshinone	BMP2
1,2,5,6-tetrahydrotanshinone	AKR1B1
1,2,5,6-tetrahydrotanshinone	ALB
1,2,5,6-tetrahydrotanshinone	MMP3
1,2,5,6-tetrahydrotanshinone	AKR1C2
1,2,5,6-tetrahydrotanshinone	APOA2
1,2,5,6-tetrahydrotanshinone	PIM1
1,2,5,6-tetrahydrotanshinone	F2
1,2,5,6-tetrahydrotanshinone	STS
1,2,5,6-tetrahydrotanshinone	MAOB
1,2,5,6-tetrahydrotanshinone	PDPK1
1,2,5,6-tetrahydrotanshinone	PPIA
1,2,5,6-tetrahydrotanshinone	MAPK10
1,2,5,6-tetrahydrotanshinone	CDK5R1
1,2,5,6-tetrahydrotanshinone	MAPK8
1,2,5,6-tetrahydrotanshinone	CYP19A1
1,2,5,6-tetrahydrotanshinone	CFB
1,2,5,6-tetrahydrotanshinone	EGFR
1,2,5,6-tetrahydrotanshinone	ESRRG
1,2,5,6-tetrahydrotanshinone	MAPK1
1,2,5,6-tetrahydrotanshinone	PIK3CG
1,2,5,6-tetrahydrotanshinone	PGR
1,2,5,6-tetrahydrotanshinone	KIF11
1,2,5,6-tetrahydrotanshinone	EPHB4
1,2,5,6-tetrahydrotanshinone	PPARD
1,2,5,6-tetrahydrotanshinone	PDE4D
1,2,5,6-tetrahydrotanshinone	SEC14L2
1,2,5,6-tetrahydrotanshinone	ADAM17
1,2,5,6-tetrahydrotanshinone	MIF
1,2,5,6-tetrahydrotanshinone	PPP5C
1,2,5,6-tetrahydrotanshinone	SHBG
1,2,5,6-tetrahydrotanshinone	HSP90AA1
1,2,5,6-tetrahydrotanshinone	ANXA5
1,2,5,6-tetrahydrotanshinone	AR
1,2,5,6-tetrahydrotanshinone	BCHE
1,2,5,6-tetrahydrotanshinone	IGF1R
1,2,5,6-tetrahydrotanshinone	TYMS
1,2,5,6-tetrahydrotanshinone	GC
1,2,5,6-tetrahydrotanshinone	RORA
1,2,5,6-tetrahydrotanshinone	CHEK1
1,2,5,6-tetrahydrotanshinone	NOS3
1,2,5,6-tetrahydrotanshinone	ESR1
1,2,5,6-tetrahydrotanshinone	F10
1,2,5,6-tetrahydrotanshinone	MMP13
1,2,5,6-tetrahydrotanshinone	DUSP6
1,2,5,6-tetrahydrotanshinone	SULT2A1
1,2,5,6-tetrahydrotanshinone	PTPN11
1,2,5,6-tetrahydrotanshinone	MAPK14
1,2,5,6-tetrahydrotanshinone	PPARG
1,2,5,6-tetrahydrotanshinone	FNTA
1,2,5,6-tetrahydrotanshinone	TTR
1,2,5,6-tetrahydrotanshinone	ESR2
1,2,5,6-tetrahydrotanshinone	CDK2
1,2,5,6-tetrahydrotanshinone	CES1
1,2,5,6-tetrahydrotanshinone	TNNC1
1,2,5,6-tetrahydrotanshinone	TGFBR1
1,2,5,6-tetrahydrotanshinone	PDE4B
1,2,5,6-tetrahydrotanshinone	SRC
1,2,5,6-tetrahydrotanshinone	ANG
1,2,5,6-tetrahydrotanshinone	GSR
1,2,5,6-tetrahydrotanshinone	PCK1
1,2,5,6-tetrahydrotanshinone	NR3C2
1,2,5,6-tetrahydrotanshinone	METAP2
1,2,5,6-tetrahydrotanshinone	FGFR1
1,2,5,6-tetrahydrotanshinone	HSD11B1
1,2,5,6-tetrahydrotanshinone	WAS
1,2,5,6-tetrahydrotanshinone	CFD
1,2,5,6-tetrahydrotanshinone	DPP4
1,2,5,6-tetrahydrotanshinone	CTSB
1,2,5,6-tetrahydrotanshinone	EPHX2
1,2,5,6-tetrahydrotanshinone	PNMT
1,2,5,6-tetrahydrotanshinone	PRKACA
1,2,5,6-tetrahydrotanshinone	HSD17B1
1,2,5,6-tetrahydrotanshinone	DHODH
1,2,5,6-tetrahydrotanshinone	CCNA2
1,2,5,6-tetrahydrotanshinone	GSK3B
1,2,5,6-tetrahydrotanshinone	PGF
1,2,5,6-tetrahydrotanshinone	CTNNA1
1,2,5,6-tetrahydrotanshinone	HDAC8
1,2,5,6-tetrahydrotanshinone	MMP8
1,2,5,6-tetrahydrotanshinone	PLAU
1,2,5,6-tetrahydrotanshinone	TTPA
1,2,5,6-tetrahydrotanshinone	SOD2
1,2,5,6-tetrahydrotanshinone	FGFR2
1,2,5,6-tetrahydrotanshinone	HPGDS
1,2,5,6-tetrahydrotanshinone	NR1H4
1,2,5,6-tetrahydrotanshinone	CCNT1
1,2,5,6-tetrahydrotanshinone	ADK
1,2,5,6-tetrahydrotanshinone	AKR1C1
1,2,5,6-tetrahydrotanshinone	PTPN1
1,2,5,6-tetrahydrotanshinone	PDE3B
1,2,5,6-tetrahydrotanshinone	TRAPPC3
1,2,5,6-tetrahydrotanshinone	RBP4
1,2,5,6-tetrahydrotanshinone	AKR1C3
1,2,5,6-tetrahydrotanshinone	HMGCR
1,2,5,6-tetrahydrotanshinone	PAK7
1,2,5,6-tetrahydrotanshinone	ADH
1,2,5,6-tetrahydrotanshinone	PDE5A
1,2,5,6-tetrahydrotanshinone	CYP2C9
1,2,5,6-tetrahydrotanshinone	THRB
1,2,5,6-tetrahydrotanshinone	SYK
1,2,5,6-tetrahydrotanshinone	SORD
1,2,5,6-tetrahydrotanshinone	NR1H2
1,2,5,6-tetrahydrotanshinone	LTA4H
1,2,5,6-tetrahydrotanshinone	CDK6
1,2,5,6-tetrahydrotanshinone	ADH1C
1,2,5,6-tetrahydrotanshinone	MMP12
1,2,5,6-tetrahydrotanshinone	DAPK1
1,2,5,6-tetrahydrotanshinone	CBR1
1,2,5,6-tetrahydrotanshinone	RXRA
1,2,5,6-tetrahydrotanshinone	ITK
1,2,5,6-tetrahydrotanshinone	KDR
1,2,5,6-tetrahydrotanshinone	CTSK
1,2,5,6-tetrahydrotanshinone	CDA
1,2,5,6-tetrahydrotanshinone	SULT1E1
1,2,5,6-tetrahydrotanshinone	REN
1,2,5,6-tetrahydrotanshinone	LCK
1,2,5,6-tetrahydrotanshinone	ERBB4
1,2,5,6-tetrahydrotanshinone	MET
1,2,5,6-tetrahydrotanshinone	JAK3
1,2,5,6-tetrahydrotanshinone	MDM2
1,2,5,6-tetrahydrotanshinone	GSTA1
1,2,5,6-tetrahydrotanshinone	SERPINA1
1,2,5,6-tetrahydrotanshinone	IGF1
1,2,5,6-tetrahydrotanshinone	NR1H3
1,2,5,6-tetrahydrotanshinone	LSS
1,2,5,6-tetrahydrotanshinone	BACE1
1,2,5,6-tetrahydrotanshinone	AKT2
1,2,5,6-tetrahydrotanshinone	NQO1
1,2,5,6-tetrahydrotanshinone	PDK2
1,2,5,6-tetrahydrotanshinone	NR1I3
1,2,5,6-tetrahydrotanshinone	ABO
1,2,5,6-tetrahydrotanshinone	BLVRB
1,2,5,6-tetrahydrotanshinone	MTHFD1
1,2,5,6-tetrahydrotanshinone	CYP2C8
1,2,5,6-tetrahydrotanshinone	HCK
1,2,5,6-tetrahydrotanshinone	NR1I2
1,2,5,6-tetrahydrotanshinone	ELANE
1,2,5,6-tetrahydrotanshinone	FABP4
1,2,5,6-tetrahydrotanshinone	GSTP1
1,2,5,6-tetrahydrotanshinone	RARG
1,2,5,6-tetrahydrotanshinone	RARA
1,2,5,6-tetrahydrotanshinone	UCK2
1,2,5,6-tetrahydrotanshinone	CSK
1,2,5,6-tetrahydrotanshinone	GM2A
1,2,5,6-tetrahydrotanshinone	FKBP1A
1,2,5,6-tetrahydrotanshinone	SHMT1
1,2,5,6-tetrahydrotanshinone	SULT2B1
1,2,5,6-tetrahydrotanshinone	JAK2
1,2,5,6-tetrahydrotanshinone	HNF4G
1,2,5,6-tetrahydrotanshinone	CRABP2
1,2,5,6-tetrahydrotanshinone	DPEP1
1,2,5,6-tetrahydrotanshinone	PPARA
1,2,5,6-tetrahydrotanshinone	IL2
1,2,5,6-tetrahydrotanshinone	FABP3
1,2,5,6-tetrahydrotanshinone	FECH
1,2,5,6-tetrahydrotanshinone	MAPKAPK2
1,2,5,6-tetrahydrotanshinone	HPN
1,2,5,6-tetrahydrotanshinone	PARP1
1,2,5,6-tetrahydrotanshinone	FABP7
1,2,5,6-tetrahydrotanshinone	YARS
1,2,5,6-tetrahydrotanshinone	AURKA
1,2,5,6-tetrahydrotanshinone	MMP2
1,2,5,6-tetrahydrotanshinone	GSTT2
1,2,5,6-tetrahydrotanshinone	S100A9
1,2,5,6-tetrahydrotanshinone	FABP6
1,2,5,6-tetrahydrotanshinone	MAP2K1
1,2,5,6-tetrahydrotanshinone	DHFR
1,2,5,6-tetrahydrotanshinone	XIAP
1,2,5,6-tetrahydrotanshinone	CTSS
1,2,5,6-tetrahydrotanshinone	THRA
1,2,5,6-tetrahydrotanshinone	ZAP70
1,2,5,6-tetrahydrotanshinone	PPP1CC
1,2,5,6-tetrahydrotanshinone	TGM3
1,2,5,6-tetrahydrotanshinone	PRKCQ
1,2,5,6-tetrahydrotanshinone	PADI4
1,2,5,6-tetrahydrotanshinone	DCK
1,2,5,6-tetrahydrotanshinone	BIRC7
1,2,5,6-tetrahydrotanshinone	MTAP
1,2,5,6-tetrahydrotanshinone	RARB
1,2,5,6-tetrahydrotanshinone	ITGAL
1,2,5,6-tetrahydrotanshinone	PYGL
1,2,5,6-tetrahydrotanshinone	GPI
1,2,5,6-tetrahydrotanshinone	NR3C1
1,2,5,6-tetrahydrotanshinone	PITPNA
1,2,5,6-tetrahydrotanshinone	VDR
1,2,5,6-tetrahydrotanshinone	ACADM
1,2,5,6-tetrahydrotanshinone	BRAF
1,2,5,6-tetrahydrotanshinone	SETD7
1,2,5,6-tetrahydrotanshinone	CTSF
1,2,5,6-tetrahydrotanshinone	HNMT
1,2,5,6-tetrahydrotanshinone	TPH1
1,2,5,6-tetrahydrotanshinone	CASP3
1,2,5,6-tetrahydrotanshinone	NT5M
1,2,5,6-tetrahydrotanshinone	PLA2G2A
1,2,5,6-tetrahydrotanshinone	F11
1,2,5,6-tetrahydrotanshinone	DTYMK
1,2,5,6-tetrahydrotanshinone	MME
1,2,5,6-tetrahydrotanshinone	ABL1
1,2,5,6-tetrahydrotanshinone	BHMT
1,2,5,6-tetrahydrotanshinone	SDS
1,2,5,6-tetrahydrotanshinone	FDPS
1,2,5,6-tetrahydrotanshinone	AMD1
1,2,5,6-tetrahydrotanshinone	RXRB
1,2,5,6-tetrahydrotanshinone	EIF4E
1,2,5,6-tetrahydrotanshinone	CASP1
1,2,5,6-tetrahydrotanshinone	NMNAT1
1,2,5,6-tetrahydrotanshinone	TEK
1,2,5,6-tetrahydrotanshinone	KIT
1,2,5,6-tetrahydrotanshinone	HSP90AB1
1,2,5,6-tetrahydrotanshinone	HMOX1
1,2,5,6-tetrahydrotanshinone	GSTM2
1,2,5,6-tetrahydrotanshinone	WARS
1,2,5,6-tetrahydrotanshinone	PIK3R1
1,2,5,6-tetrahydrotanshinone	LCN2
1,2,5,6-tetrahydrotanshinone	INSR
1,2,5,6-tetrahydrotanshinone	TGFB2
1,2,5,6-tetrahydrotanshinone	BCL2L1
1,2,5,6-tetrahydrotanshinone	MMP9
1,2,5,6-tetrahydrotanshinone	CTSG
1,2,5,6-tetrahydrotanshinone	ADAM33
1,2,5,6-tetrahydrotanshinone	IMPDH2
1,2,5,6-tetrahydrotanshinone	PCTP
1,2,5,6-tetrahydrotanshinone	ARL5A
1,2,5,6-tetrahydrotanshinone	RAB5A
1,2,5,6-tetrahydrotanshinone	GSTA3
1,2,5,6-tetrahydrotanshinone	PROCR
1,2,5,6-tetrahydrotanshinone	OAT
1,2,5,6-tetrahydrotanshinone	FOLH1
1,2,5,6-tetrahydrotanshinone	GRB2
1,2,5,6-tetrahydrotanshinone	FKBP3
1,2,5,6-tetrahydrotanshinone	FKBP1B
1,2,5,6-tetrahydrotanshinone	NOS2
1,2,5,6-tetrahydrotanshinone	FGG
1,2,5,6-tetrahydrotanshinone	RND3
1,2,5,6-tetrahydrotanshinone	DUT
1,2,5,6-tetrahydrotanshinone	BTK
1,2,5,6-tetrahydrotanshinone	GLO1
1,2,5,6-tetrahydrotanshinone	BCAT2
1,2,5,6-tetrahydrotanshinone	GART
1,2,5,6-tetrahydrotanshinone	RAC1
1,2,5,6-tetrahydrotanshinone	PFKFB1
1,2,5,6-tetrahydrotanshinone	TPSB2
1,2,5,6-tetrahydrotanshinone	HRAS
1,2,5,6-tetrahydrotanshinone	RAP2A
1,2,5,6-tetrahydrotanshinone	SIRT5
3-beta-Hydroxymethyllenetanshiquinone	ALB
3-beta-Hydroxymethyllenetanshiquinone	BMP2
3-beta-Hydroxymethyllenetanshiquinone	CFB
3-beta-Hydroxymethyllenetanshiquinone	CA2
3-beta-Hydroxymethyllenetanshiquinone	MAPK10
3-beta-Hydroxymethyllenetanshiquinone	MAPK8
3-beta-Hydroxymethyllenetanshiquinone	PIM1
3-beta-Hydroxymethyllenetanshiquinone	STS
3-beta-Hydroxymethyllenetanshiquinone	F2
3-beta-Hydroxymethyllenetanshiquinone	AKR1C2
3-beta-Hydroxymethyllenetanshiquinone	APOA2
3-beta-Hydroxymethyllenetanshiquinone	ESR1
3-beta-Hydroxymethyllenetanshiquinone	PGR
3-beta-Hydroxymethyllenetanshiquinone	MMP3
3-beta-Hydroxymethyllenetanshiquinone	AR
3-beta-Hydroxymethyllenetanshiquinone	HSD11B1
3-beta-Hydroxymethyllenetanshiquinone	PPIA
3-beta-Hydroxymethyllenetanshiquinone	PDE4D
3-beta-Hydroxymethyllenetanshiquinone	CCNA2
3-beta-Hydroxymethyllenetanshiquinone	TYMS
3-beta-Hydroxymethyllenetanshiquinone	ADAM17
3-beta-Hydroxymethyllenetanshiquinone	SRC
3-beta-Hydroxymethyllenetanshiquinone	KDR
3-beta-Hydroxymethyllenetanshiquinone	SHBG
3-beta-Hydroxymethyllenetanshiquinone	GC
3-beta-Hydroxymethyllenetanshiquinone	DUSP6
3-beta-Hydroxymethyllenetanshiquinone	PDE4B
3-beta-Hydroxymethyllenetanshiquinone	PPP5C
3-beta-Hydroxymethyllenetanshiquinone	MMP13
3-beta-Hydroxymethyllenetanshiquinone	TTR
3-beta-Hydroxymethyllenetanshiquinone	AKR1C1
3-beta-Hydroxymethyllenetanshiquinone	PDPK1
3-beta-Hydroxymethyllenetanshiquinone	MAPK14
3-beta-Hydroxymethyllenetanshiquinone	PTPN11
3-beta-Hydroxymethyllenetanshiquinone	MAPK1
3-beta-Hydroxymethyllenetanshiquinone	CDK2
3-beta-Hydroxymethyllenetanshiquinone	HSPA8
3-beta-Hydroxymethyllenetanshiquinone	KIF11
3-beta-Hydroxymethyllenetanshiquinone	NOS3
3-beta-Hydroxymethyllenetanshiquinone	EGFR
3-beta-Hydroxymethyllenetanshiquinone	PLA2G10
3-beta-Hydroxymethyllenetanshiquinone	ESR2
3-beta-Hydroxymethyllenetanshiquinone	NR3C2
3-beta-Hydroxymethyllenetanshiquinone	SEC14L2
3-beta-Hydroxymethyllenetanshiquinone	PPARD
3-beta-Hydroxymethyllenetanshiquinone	AKR1B1
3-beta-Hydroxymethyllenetanshiquinone	PTPN1
3-beta-Hydroxymethyllenetanshiquinone	CHEK1
3-beta-Hydroxymethyllenetanshiquinone	SOD2
3-beta-Hydroxymethyllenetanshiquinone	F10
3-beta-Hydroxymethyllenetanshiquinone	CFD
3-beta-Hydroxymethyllenetanshiquinone	HPGDS
3-beta-Hydroxymethyllenetanshiquinone	RORA
3-beta-Hydroxymethyllenetanshiquinone	TGFBR1
3-beta-Hydroxymethyllenetanshiquinone	GSK3B
3-beta-Hydroxymethyllenetanshiquinone	ADK
3-beta-Hydroxymethyllenetanshiquinone	TTPA
3-beta-Hydroxymethyllenetanshiquinone	ANXA5
3-beta-Hydroxymethyllenetanshiquinone	NR1H2
3-beta-Hydroxymethyllenetanshiquinone	PRKACA
3-beta-Hydroxymethyllenetanshiquinone	HSD17B1
3-beta-Hydroxymethyllenetanshiquinone	HDAC8
3-beta-Hydroxymethyllenetanshiquinone	MAOB
3-beta-Hydroxymethyllenetanshiquinone	ADH1C
3-beta-Hydroxymethyllenetanshiquinone	CDK6
3-beta-Hydroxymethyllenetanshiquinone	SULT2A1
3-beta-Hydroxymethyllenetanshiquinone	BACE1
3-beta-Hydroxymethyllenetanshiquinone	WAS
3-beta-Hydroxymethyllenetanshiquinone	PDE3B
3-beta-Hydroxymethyllenetanshiquinone	CES1
3-beta-Hydroxymethyllenetanshiquinone	EPHB4
3-beta-Hydroxymethyllenetanshiquinone	PGF
3-beta-Hydroxymethyllenetanshiquinone	HSP90AA1
3-beta-Hydroxymethyllenetanshiquinone	CTNNA1
3-beta-Hydroxymethyllenetanshiquinone	MDM2
3-beta-Hydroxymethyllenetanshiquinone	ADH
3-beta-Hydroxymethyllenetanshiquinone	FGFR2
3-beta-Hydroxymethyllenetanshiquinone	SORD
3-beta-Hydroxymethyllenetanshiquinone	THRB
3-beta-Hydroxymethyllenetanshiquinone	PAK7
3-beta-Hydroxymethyllenetanshiquinone	PPARG
3-beta-Hydroxymethyllenetanshiquinone	NQO2
3-beta-Hydroxymethyllenetanshiquinone	DPP4
3-beta-Hydroxymethyllenetanshiquinone	METAP2
3-beta-Hydroxymethyllenetanshiquinone	ALDH2
3-beta-Hydroxymethyllenetanshiquinone	FGFR1
3-beta-Hydroxymethyllenetanshiquinone	NR1H4
3-beta-Hydroxymethyllenetanshiquinone	MMP12
3-beta-Hydroxymethyllenetanshiquinone	SYK
3-beta-Hydroxymethyllenetanshiquinone	PLA2G2A
3-beta-Hydroxymethyllenetanshiquinone	NR1I2
3-beta-Hydroxymethyllenetanshiquinone	AKR1C3
3-beta-Hydroxymethyllenetanshiquinone	MMP8
3-beta-Hydroxymethyllenetanshiquinone	PAH
3-beta-Hydroxymethyllenetanshiquinone	DHODH
3-beta-Hydroxymethyllenetanshiquinone	CTSK
3-beta-Hydroxymethyllenetanshiquinone	BCHE
3-beta-Hydroxymethyllenetanshiquinone	MET
3-beta-Hydroxymethyllenetanshiquinone	PIK3CG
3-beta-Hydroxymethyllenetanshiquinone	REN
3-beta-Hydroxymethyllenetanshiquinone	ABO
3-beta-Hydroxymethyllenetanshiquinone	ITK
3-beta-Hydroxymethyllenetanshiquinone	NQO1
3-beta-Hydroxymethyllenetanshiquinone	MTHFD1
3-beta-Hydroxymethyllenetanshiquinone	BLVRB
3-beta-Hydroxymethyllenetanshiquinone	SERPINA1
3-beta-Hydroxymethyllenetanshiquinone	ERRA
3-beta-Hydroxymethyllenetanshiquinone	PDK2
3-beta-Hydroxymethyllenetanshiquinone	GSTA1
3-beta-Hydroxymethyllenetanshiquinone	PDE5A
3-beta-Hydroxymethyllenetanshiquinone	RBP4
3-beta-Hydroxymethyllenetanshiquinone	PPARA
3-beta-Hydroxymethyllenetanshiquinone	CBR1
3-beta-Hydroxymethyllenetanshiquinone	JAK3
3-beta-Hydroxymethyllenetanshiquinone	FABP4
3-beta-Hydroxymethyllenetanshiquinone	FABP7
3-beta-Hydroxymethyllenetanshiquinone	LCK
3-beta-Hydroxymethyllenetanshiquinone	CCNT1
3-beta-Hydroxymethyllenetanshiquinone	ESRRG
3-beta-Hydroxymethyllenetanshiquinone	TRAPPC3
3-beta-Hydroxymethyllenetanshiquinone	GSTP1
3-beta-Hydroxymethyllenetanshiquinone	YARS
3-beta-Hydroxymethyllenetanshiquinone	ITGAL
3-beta-Hydroxymethyllenetanshiquinone	ERBB4
3-beta-Hydroxymethyllenetanshiquinone	RXRA
3-beta-Hydroxymethyllenetanshiquinone	CYP2C9
3-beta-Hydroxymethyllenetanshiquinone	NR1H3
3-beta-Hydroxymethyllenetanshiquinone	GCK
3-beta-Hydroxymethyllenetanshiquinone	HCK
3-beta-Hydroxymethyllenetanshiquinone	FKBP1A
3-beta-Hydroxymethyllenetanshiquinone	SULT1E1
3-beta-Hydroxymethyllenetanshiquinone	CSK
3-beta-Hydroxymethyllenetanshiquinone	IGF1
3-beta-Hydroxymethyllenetanshiquinone	NR3C1
3-beta-Hydroxymethyllenetanshiquinone	MAP2K1
3-beta-Hydroxymethyllenetanshiquinone	CYP2C8
3-beta-Hydroxymethyllenetanshiquinone	FABP6
3-beta-Hydroxymethyllenetanshiquinone	PCK1
3-beta-Hydroxymethyllenetanshiquinone	XIAP
3-beta-Hydroxymethyllenetanshiquinone	AKT2
3-beta-Hydroxymethyllenetanshiquinone	CASP3
3-beta-Hydroxymethyllenetanshiquinone	FABP3
3-beta-Hydroxymethyllenetanshiquinone	S100A9
3-beta-Hydroxymethyllenetanshiquinone	SULT2B1
3-beta-Hydroxymethyllenetanshiquinone	TPH1
3-beta-Hydroxymethyllenetanshiquinone	ACADM
3-beta-Hydroxymethyllenetanshiquinone	IL2
3-beta-Hydroxymethyllenetanshiquinone	NR1I3
3-beta-Hydroxymethyllenetanshiquinone	MTAP
3-beta-Hydroxymethyllenetanshiquinone	FNTA
3-beta-Hydroxymethyllenetanshiquinone	RARG
3-beta-Hydroxymethyllenetanshiquinone	HNF4G
3-beta-Hydroxymethyllenetanshiquinone	LSS
3-beta-Hydroxymethyllenetanshiquinone	MAPKAPK2
3-beta-Hydroxymethyllenetanshiquinone	MAN1B1
3-beta-Hydroxymethyllenetanshiquinone	BRAF
3-beta-Hydroxymethyllenetanshiquinone	MMP2
3-beta-Hydroxymethyllenetanshiquinone	SETD7
3-beta-Hydroxymethyllenetanshiquinone	HMGCR
3-beta-Hydroxymethyllenetanshiquinone	ZAP70
3-beta-Hydroxymethyllenetanshiquinone	DHFR
3-beta-Hydroxymethyllenetanshiquinone	JAK2
3-beta-Hydroxymethyllenetanshiquinone	F11
3-beta-Hydroxymethyllenetanshiquinone	THRA
3-beta-Hydroxymethyllenetanshiquinone	BST1
3-beta-Hydroxymethyllenetanshiquinone	PRKCQ
3-beta-Hydroxymethyllenetanshiquinone	FECH
3-beta-Hydroxymethyllenetanshiquinone	CRABP2
3-beta-Hydroxymethyllenetanshiquinone	DCK
3-beta-Hydroxymethyllenetanshiquinone	TGM3
3-beta-Hydroxymethyllenetanshiquinone	CTSF
3-beta-Hydroxymethyllenetanshiquinone	RARB
3-beta-Hydroxymethyllenetanshiquinone	DTYMK
3-beta-Hydroxymethyllenetanshiquinone	CTSS
3-beta-Hydroxymethyllenetanshiquinone	UCK2
3-beta-Hydroxymethyllenetanshiquinone	HNMT
3-beta-Hydroxymethyllenetanshiquinone	VDR
3-beta-Hydroxymethyllenetanshiquinone	CLK1
3-beta-Hydroxymethyllenetanshiquinone	GSR
3-beta-Hydroxymethyllenetanshiquinone	ABL1
3-beta-Hydroxymethyllenetanshiquinone	TEK
3-beta-Hydroxymethyllenetanshiquinone	SDS
3-beta-Hydroxymethyllenetanshiquinone	FDPS
3-beta-Hydroxymethyllenetanshiquinone	OAT
3-beta-Hydroxymethyllenetanshiquinone	PPP1CC
3-beta-Hydroxymethyllenetanshiquinone	MMP16
3-beta-Hydroxymethyllenetanshiquinone	AGXT
3-beta-Hydroxymethyllenetanshiquinone	AMD1
3-beta-Hydroxymethyllenetanshiquinone	DPEP1
3-beta-Hydroxymethyllenetanshiquinone	OTC
3-beta-Hydroxymethyllenetanshiquinone	LCN2
3-beta-Hydroxymethyllenetanshiquinone	RHEB
3-beta-Hydroxymethyllenetanshiquinone	MME
3-beta-Hydroxymethyllenetanshiquinone	MMP9
3-beta-Hydroxymethyllenetanshiquinone	NT5M
3-beta-Hydroxymethyllenetanshiquinone	ELANE
3-beta-Hydroxymethyllenetanshiquinone	MMP1
3-beta-Hydroxymethyllenetanshiquinone	AMY2A
3-beta-Hydroxymethyllenetanshiquinone	RXRB
3-beta-Hydroxymethyllenetanshiquinone	FOLH1
3-beta-Hydroxymethyllenetanshiquinone	GRB2
3-beta-Hydroxymethyllenetanshiquinone	TGFB2
3-beta-Hydroxymethyllenetanshiquinone	LTA4H
3-beta-Hydroxymethyllenetanshiquinone	KAT2B
3-beta-Hydroxymethyllenetanshiquinone	KIT
3-beta-Hydroxymethyllenetanshiquinone	HSP90AB1
3-beta-Hydroxymethyllenetanshiquinone	CDK7
3-beta-Hydroxymethyllenetanshiquinone	RARA
3-beta-Hydroxymethyllenetanshiquinone	GSTM1
3-beta-Hydroxymethyllenetanshiquinone	CBS
3-beta-Hydroxymethyllenetanshiquinone	GCDH
3-beta-Hydroxymethyllenetanshiquinone	FKBP1B
3-beta-Hydroxymethyllenetanshiquinone	GSTA3
3-beta-Hydroxymethyllenetanshiquinone	INSR
3-beta-Hydroxymethyllenetanshiquinone	PCTP
3-beta-Hydroxymethyllenetanshiquinone	CASP1
3-beta-Hydroxymethyllenetanshiquinone	BHMT
3-beta-Hydroxymethyllenetanshiquinone	GLO1
3-beta-Hydroxymethyllenetanshiquinone	CTSB
3-beta-Hydroxymethyllenetanshiquinone	NDST1
3-beta-Hydroxymethyllenetanshiquinone	CHIT1
3-beta-Hydroxymethyllenetanshiquinone	EIF4E
3-beta-Hydroxymethyllenetanshiquinone	ADAM33
3-beta-Hydroxymethyllenetanshiquinone	SELE
3-beta-Hydroxymethyllenetanshiquinone	BIRC7
3-beta-Hydroxymethyllenetanshiquinone	GART
3-beta-Hydroxymethyllenetanshiquinone	BCL2L1
3-beta-Hydroxymethyllenetanshiquinone	PNMT
3-beta-Hydroxymethyllenetanshiquinone	DUT
3-beta-Hydroxymethyllenetanshiquinone	STAT1
3-beta-Hydroxymethyllenetanshiquinone	BCAT2
3-beta-Hydroxymethyllenetanshiquinone	WARS
3-beta-Hydroxymethyllenetanshiquinone	HRAS
3-beta-Hydroxymethyllenetanshiquinone	FKBP3
3-beta-Hydroxymethyllenetanshiquinone	ME2
3-beta-Hydroxymethyllenetanshiquinone	GSTT2
3-beta-Hydroxymethyllenetanshiquinone	APAF1
3-beta-Hydroxymethyllenetanshiquinone	RAC1
3-beta-Hydroxymethyllenetanshiquinone	FGG
3-beta-Hydroxymethyllenetanshiquinone	PIK3R1
3-beta-Hydroxymethyllenetanshiquinone	HPRT1
3-beta-Hydroxymethyllenetanshiquinone	TAP1
3-beta-Hydroxymethyllenetanshiquinone	GMPR2
3-beta-Hydroxymethyllenetanshiquinone	PROCR
3-beta-Hydroxymethyllenetanshiquinone	BTK
3-beta-Hydroxymethyllenetanshiquinone	GSTM2
3-beta-Hydroxymethyllenetanshiquinone	IVD
3-beta-Hydroxymethyllenetanshiquinone	RAP2A
3-beta-Hydroxymethyllenetanshiquinone	PFKFB1
3-beta-Hydroxymethyllenetanshiquinone	F7
3-beta-Hydroxymethyllenetanshiquinone	SPR
3-beta-Hydroxymethyllenetanshiquinone	CALM1
3-beta-Hydroxymethyllenetanshiquinone	CALM2
3-beta-Hydroxymethyllenetanshiquinone	CALM3
3α-hydroxytanshinone IIA	APOA2
3α-hydroxytanshinone IIA	MAPK1
3α-hydroxytanshinone IIA	STS
3α-hydroxytanshinone IIA	ALB
3α-hydroxytanshinone IIA	ITGAL
3α-hydroxytanshinone IIA	GSTP1
3α-hydroxytanshinone IIA	BMP2
3α-hydroxytanshinone IIA	CA2
3α-hydroxytanshinone IIA	PDE4B
3α-hydroxytanshinone IIA	PIM1
3α-hydroxytanshinone IIA	MAPK10
3α-hydroxytanshinone IIA	KDR
3α-hydroxytanshinone IIA	F2
3α-hydroxytanshinone IIA	MMP3
3α-hydroxytanshinone IIA	BCHE
3α-hydroxytanshinone IIA	PPIA
3α-hydroxytanshinone IIA	CA1
3α-hydroxytanshinone IIA	MAPK8
3α-hydroxytanshinone IIA	NR1H2
3α-hydroxytanshinone IIA	CFB
3α-hydroxytanshinone IIA	PDPK1
3α-hydroxytanshinone IIA	AKR1C2
3α-hydroxytanshinone IIA	AR
3α-hydroxytanshinone IIA	HSP90AA1
3α-hydroxytanshinone IIA	ESR1
3α-hydroxytanshinone IIA	RXRA
3α-hydroxytanshinone IIA	GC
3α-hydroxytanshinone IIA	KIF11
3α-hydroxytanshinone IIA	ANXA5
3α-hydroxytanshinone IIA	TTR
3α-hydroxytanshinone IIA	PLA2G10
3α-hydroxytanshinone IIA	PPARD
3α-hydroxytanshinone IIA	METAP2
3α-hydroxytanshinone IIA	PDE4D
3α-hydroxytanshinone IIA	RORA
3α-hydroxytanshinone IIA	HSD11B1
3α-hydroxytanshinone IIA	MAOB
3α-hydroxytanshinone IIA	ADAM17
3α-hydroxytanshinone IIA	SRC
3α-hydroxytanshinone IIA	PGR
3α-hydroxytanshinone IIA	BCAT2
3α-hydroxytanshinone IIA	CCNA2
3α-hydroxytanshinone IIA	CDK5R1
3α-hydroxytanshinone IIA	MAPK14
3α-hydroxytanshinone IIA	TYMS
3α-hydroxytanshinone IIA	CHEK1
3α-hydroxytanshinone IIA	SHBG
3α-hydroxytanshinone IIA	MIF
3α-hydroxytanshinone IIA	MMP13
3α-hydroxytanshinone IIA	PPP5C
3α-hydroxytanshinone IIA	EGFR
3α-hydroxytanshinone IIA	DPP4
3α-hydroxytanshinone IIA	DUSP6
3α-hydroxytanshinone IIA	FGFR2
3α-hydroxytanshinone IIA	ESRRG
3α-hydroxytanshinone IIA	F10
3α-hydroxytanshinone IIA	AKR1B1
3α-hydroxytanshinone IIA	CASP7
3α-hydroxytanshinone IIA	PPARG
3α-hydroxytanshinone IIA	CES1
3α-hydroxytanshinone IIA	LGALS7
3α-hydroxytanshinone IIA	ESR2
3α-hydroxytanshinone IIA	CDK2
3α-hydroxytanshinone IIA	SULT2A1
3α-hydroxytanshinone IIA	SEC14L2
3α-hydroxytanshinone IIA	GSK3B
3α-hydroxytanshinone IIA	TGFBR1
3α-hydroxytanshinone IIA	FNTA
3α-hydroxytanshinone IIA	HSD17B1
3α-hydroxytanshinone IIA	GSR
3α-hydroxytanshinone IIA	CFD
3α-hydroxytanshinone IIA	PTPN11
3α-hydroxytanshinone IIA	CSNK1G2
3α-hydroxytanshinone IIA	NR1H4
3α-hydroxytanshinone IIA	SOD2
3α-hydroxytanshinone IIA	BACE1
3α-hydroxytanshinone IIA	AKR1C1
3α-hydroxytanshinone IIA	HPGDS
3α-hydroxytanshinone IIA	ADH1C
3α-hydroxytanshinone IIA	ADH
3α-hydroxytanshinone IIA	NR3C2
3α-hydroxytanshinone IIA	PDE3B
3α-hydroxytanshinone IIA	PTPN1
3α-hydroxytanshinone IIA	HDAC8
3α-hydroxytanshinone IIA	MMP8
3α-hydroxytanshinone IIA	PRKACA
3α-hydroxytanshinone IIA	PAH
3α-hydroxytanshinone IIA	AKR1C3
3α-hydroxytanshinone IIA	NOS3
3α-hydroxytanshinone IIA	CDK6
3α-hydroxytanshinone IIA	SORD
3α-hydroxytanshinone IIA	ERRA
3α-hydroxytanshinone IIA	PARP1
3α-hydroxytanshinone IIA	REN
3α-hydroxytanshinone IIA	PGF
3α-hydroxytanshinone IIA	WAS
3α-hydroxytanshinone IIA	CTNNA1
3α-hydroxytanshinone IIA	RBP4
3α-hydroxytanshinone IIA	MET
3α-hydroxytanshinone IIA	LSS
3α-hydroxytanshinone IIA	HMGCR
3α-hydroxytanshinone IIA	THRB
3α-hydroxytanshinone IIA	SULT2B1
3α-hydroxytanshinone IIA	CDA
3α-hydroxytanshinone IIA	HPN
3α-hydroxytanshinone IIA	F7
3α-hydroxytanshinone IIA	ADK
3α-hydroxytanshinone IIA	PDE5A
3α-hydroxytanshinone IIA	TTPA
3α-hydroxytanshinone IIA	JAK3
3α-hydroxytanshinone IIA	MTAP
3α-hydroxytanshinone IIA	TRAPPC3
3α-hydroxytanshinone IIA	LCK
3α-hydroxytanshinone IIA	ITK
3α-hydroxytanshinone IIA	EPHB4
3α-hydroxytanshinone IIA	CCNT1
3α-hydroxytanshinone IIA	MDM2
3α-hydroxytanshinone IIA	FABP6
3α-hydroxytanshinone IIA	MMP12
3α-hydroxytanshinone IIA	PCK1
3α-hydroxytanshinone IIA	DHODH
3α-hydroxytanshinone IIA	CYP2C9
3α-hydroxytanshinone IIA	GSTA1
3α-hydroxytanshinone IIA	ELANE
3α-hydroxytanshinone IIA	SERPINA1
3α-hydroxytanshinone IIA	PLK1
3α-hydroxytanshinone IIA	HCK
3α-hydroxytanshinone IIA	FGFR1
3α-hydroxytanshinone IIA	XIAP
3α-hydroxytanshinone IIA	S100A9
3α-hydroxytanshinone IIA	HNF4G
3α-hydroxytanshinone IIA	DPEP1
3α-hydroxytanshinone IIA	CYP2C8
3α-hydroxytanshinone IIA	MAP2K1
3α-hydroxytanshinone IIA	NQO2
3α-hydroxytanshinone IIA	FKBP1A
3α-hydroxytanshinone IIA	UCK2
3α-hydroxytanshinone IIA	YARS
3α-hydroxytanshinone IIA	IL2
3α-hydroxytanshinone IIA	PPARA
3α-hydroxytanshinone IIA	CTSS
3α-hydroxytanshinone IIA	NR3C1
3α-hydroxytanshinone IIA	NR1I2
3α-hydroxytanshinone IIA	FABP7
3α-hydroxytanshinone IIA	FECH
3α-hydroxytanshinone IIA	DCK
3α-hydroxytanshinone IIA	ZAP70
3α-hydroxytanshinone IIA	MMP2
3α-hydroxytanshinone IIA	PRKCQ
3α-hydroxytanshinone IIA	HEXB
3α-hydroxytanshinone IIA	PDK2
3α-hydroxytanshinone IIA	IGF1
3α-hydroxytanshinone IIA	MAPKAPK2
3α-hydroxytanshinone IIA	NQO1
3α-hydroxytanshinone IIA	FABP3
3α-hydroxytanshinone IIA	CRABP2
3α-hydroxytanshinone IIA	ERBB4
3α-hydroxytanshinone IIA	RARB
3α-hydroxytanshinone IIA	CTSB
3α-hydroxytanshinone IIA	MTHFD1
3α-hydroxytanshinone IIA	JAK2
3α-hydroxytanshinone IIA	PADI4
3α-hydroxytanshinone IIA	SULT1E1
3α-hydroxytanshinone IIA	ABO
3α-hydroxytanshinone IIA	BIRC7
3α-hydroxytanshinone IIA	NR1H3
3α-hydroxytanshinone IIA	BRAF
3α-hydroxytanshinone IIA	AKT2
3α-hydroxytanshinone IIA	TEK
3α-hydroxytanshinone IIA	ACPP
3α-hydroxytanshinone IIA	HNMT
3α-hydroxytanshinone IIA	CTSK
3α-hydroxytanshinone IIA	IGF1R
3α-hydroxytanshinone IIA	NOS2
3α-hydroxytanshinone IIA	BLVRB
3α-hydroxytanshinone IIA	MMP9
3α-hydroxytanshinone IIA	THRA
3α-hydroxytanshinone IIA	VDR
3α-hydroxytanshinone IIA	RARG
3α-hydroxytanshinone IIA	RARA
3α-hydroxytanshinone IIA	RXRB
3α-hydroxytanshinone IIA	SDS
3α-hydroxytanshinone IIA	SYK
3α-hydroxytanshinone IIA	PLA2G2A
3α-hydroxytanshinone IIA	CBR1
3α-hydroxytanshinone IIA	CTSG
3α-hydroxytanshinone IIA	SETD7
3α-hydroxytanshinone IIA	F11
3α-hydroxytanshinone IIA	PYGL
3α-hydroxytanshinone IIA	SRM
3α-hydroxytanshinone IIA	BST1
3α-hydroxytanshinone IIA	CD1A
3α-hydroxytanshinone IIA	TPH1
3α-hydroxytanshinone IIA	DHFR
3α-hydroxytanshinone IIA	TGM3
3α-hydroxytanshinone IIA	DTYMK
3α-hydroxytanshinone IIA	PPP1CC
3α-hydroxytanshinone IIA	TGFB2
3α-hydroxytanshinone IIA	LCN2
3α-hydroxytanshinone IIA	FDPS
3α-hydroxytanshinone IIA	LTA4H
3α-hydroxytanshinone IIA	MME
3α-hydroxytanshinone IIA	BCL2L1
3α-hydroxytanshinone IIA	GPI
3α-hydroxytanshinone IIA	AMD1
3α-hydroxytanshinone IIA	GLO1
3α-hydroxytanshinone IIA	GSTT2
3α-hydroxytanshinone IIA	FABP4
3α-hydroxytanshinone IIA	PIK3R1
3α-hydroxytanshinone IIA	NMNAT1
3α-hydroxytanshinone IIA	ABL1
3α-hydroxytanshinone IIA	ACADM
3α-hydroxytanshinone IIA	CTSL
3α-hydroxytanshinone IIA	CASP1
3α-hydroxytanshinone IIA	KAT2B
3α-hydroxytanshinone IIA	FOLH1
3α-hydroxytanshinone IIA	HSP90AB1
3α-hydroxytanshinone IIA	NT5M
3α-hydroxytanshinone IIA	OAT
3α-hydroxytanshinone IIA	GSTM2
3α-hydroxytanshinone IIA	CDC42
3α-hydroxytanshinone IIA	AMY2A
3α-hydroxytanshinone IIA	WARS
3α-hydroxytanshinone IIA	GSTA3
3α-hydroxytanshinone IIA	PCTP
3α-hydroxytanshinone IIA	TPSB2
3α-hydroxytanshinone IIA	CASP3
3α-hydroxytanshinone IIA	ADAM33
3α-hydroxytanshinone IIA	EIF4E
3α-hydroxytanshinone IIA	MMP1
3α-hydroxytanshinone IIA	BHMT
3α-hydroxytanshinone IIA	SELE
3α-hydroxytanshinone IIA	KIT
3α-hydroxytanshinone IIA	INSR
3α-hydroxytanshinone IIA	FKBP3
3α-hydroxytanshinone IIA	PROCR
3α-hydroxytanshinone IIA	LYZ
3α-hydroxytanshinone IIA	FKBP1B
3α-hydroxytanshinone IIA	FGG
3α-hydroxytanshinone IIA	GSTM1
3α-hydroxytanshinone IIA	HRAS
3α-hydroxytanshinone IIA	DUT
3α-hydroxytanshinone IIA	PNMT
3α-hydroxytanshinone IIA	SULT1A1
3α-hydroxytanshinone IIA	SIRT5
3α-hydroxytanshinone IIA	RAP2A
3α-hydroxytanshinone IIA	GART
3α-hydroxytanshinone IIA	RFK
3α-hydroxytanshinone IIA	AMY1A
3α-hydroxytanshinone IIA	AMY1B
3α-hydroxytanshinone IIA	AMY1C
474-62-4	THRB
474-62-4	ALB
474-62-4	AKR1C2
474-62-4	CA2
474-62-4	BMP2
474-62-4	MAPKAPK2
474-62-4	MAOB
474-62-4	APOA2
474-62-4	PIM1
474-62-4	STS
474-62-4	PGR
474-62-4	NR3C2
474-62-4	RORA
474-62-4	MAPK1
474-62-4	CASP7
474-62-4	KIF11
474-62-4	HSD17B1
474-62-4	GC
474-62-4	MMP13
474-62-4	SULT2A1
474-62-4	SEC14L2
474-62-4	ESR1
474-62-4	MAPK14
474-62-4	ITGAL
474-62-4	PPARG
474-62-4	HSD11B1
474-62-4	NR1H4
474-62-4	ADAM17
474-62-4	MAPK8
474-62-4	PPP5C
474-62-4	PDE4B
474-62-4	SRC
474-62-4	AR
474-62-4	BACE1
474-62-4	TTR
474-62-4	SHBG
474-62-4	CDK2
474-62-4	ANXA5
474-62-4	PNMT
474-62-4	TNNC1
474-62-4	EGFR
474-62-4	CA1
474-62-4	PDPK1
474-62-4	PTPN11
474-62-4	DPP4
474-62-4	F10
474-62-4	PRKACA
474-62-4	GSTP1
474-62-4	HDAC8
474-62-4	TGFBR1
474-62-4	DUSP6
474-62-4	WAS
474-62-4	CCNA2
474-62-4	CHEK1
474-62-4	TRAPPC3
474-62-4	AKR1B1
474-62-4	BRAF
474-62-4	KDR
474-62-4	RBP4
474-62-4	ADK
474-62-4	TTPA
474-62-4	F2
474-62-4	DHODH
474-62-4	IGF1R
474-62-4	SULT2B1
474-62-4	BCHE
474-62-4	TYMS
474-62-4	AKR1C1
474-62-4	METAP2
474-62-4	ERRA
474-62-4	HPGDS
474-62-4	EPHB4
474-62-4	ESRRG
474-62-4	RXRA
474-62-4	GSTA1
474-62-4	LCK
474-62-4	CYP2C8
474-62-4	ESR2
474-62-4	NOS3
474-62-4	EPHX2
474-62-4	CES1
474-62-4	NR1H2
474-62-4	NQO1
474-62-4	MET
474-62-4	MTAP
474-62-4	FABP6
474-62-4	AKR1C3
474-62-4	PDE4D
474-62-4	PLA2G2A
474-62-4	DHFR
474-62-4	ITK
474-62-4	PGF
474-62-4	HSP90AA1
474-62-4	ADH
474-62-4	PDE3B
474-62-4	CTNNA1
474-62-4	REN
474-62-4	MDM2
474-62-4	ADH1C
474-62-4	MAPK10
474-62-4	NR1H3
474-62-4	HNF4G
474-62-4	SORD
474-62-4	LSS
474-62-4	GSK3B
474-62-4	HMGCR
474-62-4	NR1I3
474-62-4	MMP12
474-62-4	FABP7
474-62-4	PARP1
474-62-4	PPARA
474-62-4	SERPINA1
474-62-4	GLO1
474-62-4	BLVRB
474-62-4	PTPN1
474-62-4	FGFR2
474-62-4	PAK7
474-62-4	PPARD
474-62-4	SYK
474-62-4	FABP3
474-62-4	ERBB4
474-62-4	CASP3
474-62-4	FGFR1
474-62-4	MAP2K1
474-62-4	PIK3CG
474-62-4	FECH
474-62-4	ZAP70
474-62-4	CDK6
474-62-4	RARG
474-62-4	MMP8
474-62-4	IGF1
474-62-4	IL2
474-62-4	CRABP2
474-62-4	ALDH2
474-62-4	SOD2
474-62-4	PDK2
474-62-4	JAK3
474-62-4	F7
474-62-4	SULT1E1
474-62-4	GM2A
474-62-4	MMP3
474-62-4	PDE5A
474-62-4	ELANE
474-62-4	MMP2
474-62-4	NR1I2
474-62-4	ABO
474-62-4	LCN2
474-62-4	MTHFD1
474-62-4	HNMT
474-62-4	NR3C1
474-62-4	CYP2C9
474-62-4	ABL1
474-62-4	FABP5
474-62-4	AKT2
474-62-4	PRKCQ
474-62-4	DPEP1
474-62-4	RARA
474-62-4	RXRB
474-62-4	RARB
474-62-4	VDR
474-62-4	FKBP1A
474-62-4	THRA
474-62-4	AURKA
474-62-4	S100A9
474-62-4	FNTA
474-62-4	JAK2
474-62-4	TEK
474-62-4	PSAP
474-62-4	GRB2
474-62-4	ACADM
474-62-4	PIK3R1
474-62-4	CSK
474-62-4	CTSS
474-62-4	DCK
474-62-4	KIT
474-62-4	HCK
474-62-4	CMA1
474-62-4	BIRC7
474-62-4	HSP90AB1
474-62-4	HMOX1
474-62-4	TGM3
474-62-4	GCK
474-62-4	PCTP
474-62-4	PPP1CC
474-62-4	GART
474-62-4	BHMT
474-62-4	CTSK
474-62-4	CTSB
474-62-4	AMD1
474-62-4	BCL2L1
474-62-4	LTA4H
474-62-4	EIF4E
474-62-4	TGFB2
474-62-4	CHIT1
474-62-4	GSTT2
474-62-4	XIAP
474-62-4	CASP1
474-62-4	PROCR
474-62-4	MME
474-62-4	BCAT2
474-62-4	INSR
474-62-4	OAT
474-62-4	GSTM1
474-62-4	MAOA
474-62-4	FKBP3
474-62-4	CALM1
474-62-4	CALM2
474-62-4	CALM3
4-methylenemiltirone	STS
4-methylenemiltirone	APOA2
4-methylenemiltirone	PIM1
4-methylenemiltirone	ALB
4-methylenemiltirone	F2
4-methylenemiltirone	BMP2
4-methylenemiltirone	CES1
4-methylenemiltirone	MAOB
4-methylenemiltirone	AKR1B1
4-methylenemiltirone	CDK5R1
4-methylenemiltirone	MAPK10
4-methylenemiltirone	CFB
4-methylenemiltirone	PPIA
4-methylenemiltirone	MAPK1
4-methylenemiltirone	MAPK8
4-methylenemiltirone	PDE4D
4-methylenemiltirone	EPHB4
4-methylenemiltirone	CA2
4-methylenemiltirone	ESRRG
4-methylenemiltirone	ESR1
4-methylenemiltirone	KIF11
4-methylenemiltirone	CYP19A1
4-methylenemiltirone	AR
4-methylenemiltirone	MMP3
4-methylenemiltirone	AKR1C2
4-methylenemiltirone	BCHE
4-methylenemiltirone	MAPK14
4-methylenemiltirone	RXRA
4-methylenemiltirone	MMP13
4-methylenemiltirone	TGFBR1
4-methylenemiltirone	CHEK1
4-methylenemiltirone	GC
4-methylenemiltirone	SHBG
4-methylenemiltirone	SRC
4-methylenemiltirone	TYMS
4-methylenemiltirone	PPARG
4-methylenemiltirone	FNTA
4-methylenemiltirone	ESR2
4-methylenemiltirone	CTSB
4-methylenemiltirone	PGR
4-methylenemiltirone	TTR
4-methylenemiltirone	F10
4-methylenemiltirone	PPARD
4-methylenemiltirone	DUSP6
4-methylenemiltirone	ANXA5
4-methylenemiltirone	PDPK1
4-methylenemiltirone	PPP5C
4-methylenemiltirone	CDK2
4-methylenemiltirone	EGFR
4-methylenemiltirone	CCNA2
4-methylenemiltirone	RORA
4-methylenemiltirone	MIF
4-methylenemiltirone	PDE4B
4-methylenemiltirone	DPP4
4-methylenemiltirone	BACE1
4-methylenemiltirone	SULT2A1
4-methylenemiltirone	ADAM17
4-methylenemiltirone	PTPN11
4-methylenemiltirone	HSD11B1
4-methylenemiltirone	SEC14L2
4-methylenemiltirone	HSP90AA1
4-methylenemiltirone	HPGDS
4-methylenemiltirone	HDAC8
4-methylenemiltirone	PRKACA
4-methylenemiltirone	ADH
4-methylenemiltirone	FGFR2
4-methylenemiltirone	NR1H4
4-methylenemiltirone	NOS3
4-methylenemiltirone	TRAPPC3
4-methylenemiltirone	FGFR1
4-methylenemiltirone	PNMT
4-methylenemiltirone	GSK3B
4-methylenemiltirone	NR1H3
4-methylenemiltirone	METAP2
4-methylenemiltirone	NQO2
4-methylenemiltirone	PTPN1
4-methylenemiltirone	MET
4-methylenemiltirone	TNNC1
4-methylenemiltirone	HSD17B1
4-methylenemiltirone	CDK6
4-methylenemiltirone	XIAP
4-methylenemiltirone	MMP8
4-methylenemiltirone	ITK
4-methylenemiltirone	AKR1C3
4-methylenemiltirone	WAS
4-methylenemiltirone	PGF
4-methylenemiltirone	DAPK1
4-methylenemiltirone	PAK7
4-methylenemiltirone	NR3C2
4-methylenemiltirone	NR1H2
4-methylenemiltirone	SOD2
4-methylenemiltirone	KDR
4-methylenemiltirone	CTSK
4-methylenemiltirone	CTNNA1
4-methylenemiltirone	GSR
4-methylenemiltirone	RARA
4-methylenemiltirone	TTPA
4-methylenemiltirone	EPHX2
4-methylenemiltirone	AKR1C1
4-methylenemiltirone	DHODH
4-methylenemiltirone	MTAP
4-methylenemiltirone	THRB
4-methylenemiltirone	CCNT1
4-methylenemiltirone	SORD
4-methylenemiltirone	REN
4-methylenemiltirone	ERBB4
4-methylenemiltirone	NR1I3
4-methylenemiltirone	RBP4
4-methylenemiltirone	ADH1C
4-methylenemiltirone	PDE5A
4-methylenemiltirone	PPARA
4-methylenemiltirone	HNF4G
4-methylenemiltirone	PCK1
4-methylenemiltirone	SYK
4-methylenemiltirone	PDK2
4-methylenemiltirone	NQO1
4-methylenemiltirone	GSTP1
4-methylenemiltirone	SERPINA1
4-methylenemiltirone	CYP2C9
4-methylenemiltirone	BLVRB
4-methylenemiltirone	ADK
4-methylenemiltirone	LCK
4-methylenemiltirone	MAPKAPK2
4-methylenemiltirone	FKBP1A
4-methylenemiltirone	CYP2C8
4-methylenemiltirone	RARG
4-methylenemiltirone	IGF1
4-methylenemiltirone	AKT2
4-methylenemiltirone	GSTA1
4-methylenemiltirone	MMP12
4-methylenemiltirone	MTHFD1
4-methylenemiltirone	FABP7
4-methylenemiltirone	MDM2
4-methylenemiltirone	ABO
4-methylenemiltirone	ELANE
4-methylenemiltirone	LSS
4-methylenemiltirone	UCK2
4-methylenemiltirone	ITGAL
4-methylenemiltirone	MAP2K1
4-methylenemiltirone	PIK3CG
4-methylenemiltirone	SULT2B1
4-methylenemiltirone	DPEP1
4-methylenemiltirone	JAK3
4-methylenemiltirone	IL2
4-methylenemiltirone	PRKCQ
4-methylenemiltirone	ZAP70
4-methylenemiltirone	PDE3B
4-methylenemiltirone	FABP3
4-methylenemiltirone	ACADM
4-methylenemiltirone	FABP6
4-methylenemiltirone	SULT1E1
4-methylenemiltirone	PARP1
4-methylenemiltirone	HCK
4-methylenemiltirone	NR1I2
4-methylenemiltirone	CASP3
4-methylenemiltirone	MMP2
4-methylenemiltirone	THRA
4-methylenemiltirone	HNMT
4-methylenemiltirone	DHFR
4-methylenemiltirone	GM2A
4-methylenemiltirone	IGF1R
4-methylenemiltirone	HMGCR
4-methylenemiltirone	JAK2
4-methylenemiltirone	BRAF
4-methylenemiltirone	PPP1CC
4-methylenemiltirone	CTSS
4-methylenemiltirone	TPH1
4-methylenemiltirone	CRABP2
4-methylenemiltirone	NR3C1
4-methylenemiltirone	SETD7
4-methylenemiltirone	DCK
4-methylenemiltirone	RARB
4-methylenemiltirone	PLA2G2A
4-methylenemiltirone	DTYMK
4-methylenemiltirone	ABL1
4-methylenemiltirone	VDR
4-methylenemiltirone	TGM3
4-methylenemiltirone	FECH
4-methylenemiltirone	MME
4-methylenemiltirone	BIRC7
4-methylenemiltirone	AMD1
4-methylenemiltirone	HMOX1
4-methylenemiltirone	S100A9
4-methylenemiltirone	F11
4-methylenemiltirone	CTSF
4-methylenemiltirone	CSK
4-methylenemiltirone	FDPS
4-methylenemiltirone	EIF4E
4-methylenemiltirone	BCL2L1
4-methylenemiltirone	TEK
4-methylenemiltirone	SDS
4-methylenemiltirone	KIT
4-methylenemiltirone	TGFB2
4-methylenemiltirone	RXRB
4-methylenemiltirone	PIK3R1
4-methylenemiltirone	NT5M
4-methylenemiltirone	HSP90AB1
4-methylenemiltirone	LCN2
4-methylenemiltirone	WARS
4-methylenemiltirone	CBS
4-methylenemiltirone	LTA4H
4-methylenemiltirone	CASP1
4-methylenemiltirone	FKBP1B
4-methylenemiltirone	OAT
4-methylenemiltirone	PCTP
4-methylenemiltirone	INSR
4-methylenemiltirone	PROCR
4-methylenemiltirone	GSTT2
4-methylenemiltirone	ADAM33
4-methylenemiltirone	BCAT2
4-methylenemiltirone	GART
4-methylenemiltirone	RFK
537-15-5	BCHE
537-15-5	CDK2
537-15-5	FAP
537-15-5	PNP
537-15-5	MAPK14
537-15-5	HRSP12
537-15-5	GSTP1
537-15-5	CA2
537-15-5	CFB
537-15-5	MAPK10
537-15-5	KDR
537-15-5	FCAR
537-15-5	MAPK8
537-15-5	PRDX5
537-15-5	BACE1
537-15-5	F2
537-15-5	TGFBR2
537-15-5	PGR
537-15-5	GBA
537-15-5	PIM1
537-15-5	DDX6
537-15-5	CTSD
537-15-5	PPIA
537-15-5	CCNA2
537-15-5	NR1H2
537-15-5	ANG
537-15-5	EGFR
537-15-5	HSPA8
537-15-5	CA1
537-15-5	CTSV
537-15-5	ESR1
537-15-5	AURKA
537-15-5	TTR
537-15-5	MMP3
537-15-5	CMA1
537-15-5	ICAM2
537-15-5	RTN4R
537-15-5	PDE4B
537-15-5	CHEK1
537-15-5	METAP1
537-15-5	TREM1
537-15-5	HSP90AA1
537-15-5	SNRPA
537-15-5	SRC
537-15-5	MIF
537-15-5	QPCT
537-15-5	CDK5R1
537-15-5	MTAP
537-15-5	CES1
537-15-5	CA12
537-15-5	LCN2
537-15-5	ESR2
537-15-5	AKR1B1
537-15-5	PDE5A
537-15-5	PNPO
537-15-5	CTSS
537-15-5	CTSB
537-15-5	NPR3
537-15-5	BCAT2
537-15-5	PLK1
537-15-5	CLPP
537-15-5	PDPK1
537-15-5	CSNK1G2
537-15-5	DAPK1
537-15-5	FABP4
537-15-5	KYAT1
537-15-5	PPARD
537-15-5	B3GAT1
537-15-5	LTF
537-15-5	APCS
537-15-5	F10
537-15-5	FKBP1A
537-15-5	PSPH
537-15-5	REN
537-15-5	ANXA5
537-15-5	IMPDH2
537-15-5	PDE4D
537-15-5	FGFR1
537-15-5	PAH
537-15-5	CFD
537-15-5	PRKACA
537-15-5	CASP7
537-15-5	TGFBR1
537-15-5	PTPN1
537-15-5	CHIT1
537-15-5	MAOB
537-15-5	DPP4
537-15-5	BMP7
537-15-5	HSD11B1
537-15-5	ME2
537-15-5	AR
537-15-5	GATM
537-15-5	C1R
537-15-5	AKR1C3
537-15-5	FNTA
537-15-5	ESRRG
537-15-5	AHCY
537-15-5	LGALS7
537-15-5	TNNC1
537-15-5	AMD1
537-15-5	CBR1
537-15-5	MMP13
537-15-5	ISG20
537-15-5	DHFR
537-15-5	PPARG
537-15-5	TYMP
537-15-5	CSNK2A1
537-15-5	AKR1C1
537-15-5	AZGP1
537-15-5	BRAF
537-15-5	SOD2
537-15-5	MTHFD1
537-15-5	IGLV2-8
537-15-5	GSR
537-15-5	ARF1
537-15-5	DCK
537-15-5	SORD
537-15-5	HSD17B1
537-15-5	NOS3
537-15-5	MMP8
537-15-5	NQO1
537-15-5	PYGL
537-15-5	PLG
537-15-5	SHBG
537-15-5	KIF11
537-15-5	EEA1
537-15-5	GSK3B
537-15-5	CTSK
537-15-5	NMNAT1
537-15-5	AKT1
537-15-5	METAP2
537-15-5	LDHB
537-15-5	RXRA
537-15-5	ADAM17
537-15-5	LTA4H
537-15-5	AMY2A
537-15-5	PARP1
537-15-5	AGXT
537-15-5	BST1
537-15-5	IMPA1
537-15-5	KIT
537-15-5	HDAC8
537-15-5	GALE
537-15-5	PCK1
537-15-5	PLA2G10
537-15-5	RNASE3
537-15-5	ACPP
537-15-5	PDE3B
537-15-5	CDK6
537-15-5	ALB
537-15-5	SULT2A1
537-15-5	PLA2G2A
537-15-5	AKR1C2
537-15-5	CDA
537-15-5	MMP12
537-15-5	C8G
537-15-5	PLAU
537-15-5	LCK
537-15-5	CTSG
537-15-5	HK1
537-15-5	LSS
537-15-5	FGFR2
537-15-5	IGF1R
537-15-5	PAK7
537-15-5	GLO1
537-15-5	F7
537-15-5	SYK
537-15-5	CPB1
537-15-5	PDHB
537-15-5	RAC2
537-15-5	OTC
537-15-5	MDM2
537-15-5	YARS
537-15-5	INSR
537-15-5	PIK3CG
537-15-5	HMGCR
537-15-5	ITK
537-15-5	CASP3
537-15-5	TNK2
537-15-5	CAT
537-15-5	TPI1
537-15-5	ADK
537-15-5	EPHB4
537-15-5	GSS
537-15-5	RNASEL
537-15-5	PLAT
537-15-5	ELANE
537-15-5	XIAP
537-15-5	MMP7
537-15-5	NR3C2
537-15-5	RHEB
537-15-5	FABP5
537-15-5	MAN1B1
537-15-5	ADH1C
537-15-5	UCK2
537-15-5	RHOA
537-15-5	SHMT1
537-15-5	PAK6
537-15-5	ATOX1
537-15-5	REG1A
537-15-5	FGF1
537-15-5	MET
537-15-5	NCS1
537-15-5	ALDH2
537-15-5	GLRX
537-15-5	EPHX2
537-15-5	AKT2
537-15-5	ALDOA
537-15-5	ADH
537-15-5	PNMT
537-15-5	SSE1
537-15-5	GALK1
537-15-5	HADH
537-15-5	LYZ
537-15-5	EPHA2
537-15-5	C1S
537-15-5	CYP2C9
537-15-5	TYMS
537-15-5	HSPA1A
537-15-5	RAB5A
537-15-5	CANT1
537-15-5	JAK3
537-15-5	IL2
537-15-5	PAPSS1
537-15-5	TPH1
537-15-5	ABO
537-15-5	CCL5
537-15-5	DTYMK
537-15-5	SDS
537-15-5	ARHGAP1
537-15-5	IMPDH1
537-15-5	ARSA
537-15-5	MAPKAPK2
537-15-5	CTSF
537-15-5	ZAP70
537-15-5	IGF1
537-15-5	DHODH
537-15-5	CRAT
537-15-5	CBS
537-15-5	PTK2
537-15-5	APRT
537-15-5	THRA
537-15-5	FABP6
537-15-5	GPI
537-15-5	CLK1
537-15-5	SERPINA1
537-15-5	RBP4
537-15-5	ITPKA
537-15-5	THRB
537-15-5	TGM3
537-15-5	HPGDS
537-15-5	LGALS2
537-15-5	NQO2
537-15-5	PADI4
537-15-5	PGF
537-15-5	SELP
537-15-5	ARG2
537-15-5	RAB11A
537-15-5	HEXB
537-15-5	UMPS
537-15-5	HCK
537-15-5	CSK
537-15-5	BIRC7
537-15-5	BLVRB
537-15-5	ARG1
537-15-5	PPCDC
537-15-5	HINT1
537-15-5	KAT2B
537-15-5	CD1A
537-15-5	GSTT2
537-15-5	GART
537-15-5	F11
537-15-5	GSTA1
537-15-5	CTNNA1
537-15-5	NR1H3
537-15-5	CCNT1
537-15-5	GCK
537-15-5	ST14
537-15-5	ERBB4
537-15-5	SULT2B1
537-15-5	NOS2
537-15-5	JAK2
537-15-5	ACAT1
537-15-5	PPARA
537-15-5	NDST1
537-15-5	CDK7
537-15-5	PDK2
537-15-5	NNT
537-15-5	MMP16
537-15-5	AMY1A
537-15-5	AMY1B
537-15-5	AMY1C
5-hydroxymethylfurfural	PDE4B
5-hydroxymethylfurfural	CA2
5-hydroxymethylfurfural	LGALS7
5-hydroxymethylfurfural	MIF
5-hydroxymethylfurfural	CCNA2
5-hydroxymethylfurfural	PDE4D
5-hydroxymethylfurfural	CTNNA1
5-hydroxymethylfurfural	AKR1C3
5-hydroxymethylfurfural	PTPN1
5-hydroxymethylfurfural	AKT1
5-hydroxymethylfurfural	PAH
5-hydroxymethylfurfural	CDK2
5-hydroxymethylfurfural	ELANE
5-hydroxymethylfurfural	ANG
5-hydroxymethylfurfural	GSTP1
5-hydroxymethylfurfural	AMD1
5-hydroxymethylfurfural	NR3C2
5-hydroxymethylfurfural	F2
5-hydroxymethylfurfural	RAB11A
5-hydroxymethylfurfural	SHMT1
5-hydroxymethylfurfural	SRC
5-hydroxymethylfurfural	IL2
5-hydroxymethylfurfural	CD1A
5-hydroxymethylfurfural	NQO1
5-hydroxymethylfurfural	F10
5-hydroxymethylfurfural	SSE1
5-hydroxymethylfurfural	AKR1B1
5-hydroxymethylfurfural	CHEK1
5-hydroxymethylfurfural	PCK1
5-hydroxymethylfurfural	UCK2
5-hydroxymethylfurfural	DHODH
5-hydroxymethylfurfural	MMP3
5-hydroxymethylfurfural	BACE1
5-hydroxymethylfurfural	FKBP1A
5-hydroxymethylfurfural	MMP8
5-hydroxymethylfurfural	NMNAT1
5-hydroxymethylfurfural	SRM
5-hydroxymethylfurfural	NOS2
5-hydroxymethylfurfural	CCL5
5-hydroxymethylfurfural	EPHA2
5-hydroxymethylfurfural	BST1
5-hydroxymethylfurfural	PYGL
5-hydroxymethylfurfural	DHFR
5-hydroxymethylfurfural	DCK
5-hydroxymethylfurfural	JAK2
5-hydroxymethylfurfural	IMPA1
5-hydroxymethylfurfural	HSD11B1
5-hydroxymethylfurfural	PAK6
5-hydroxymethylfurfural	RAB5A
5-hydroxymethylfurfural	LYZ
5-hydroxymethylfurfural	CTSS
5-hydroxymethylfurfural	PDE5A
5-hydroxymethylfurfural	TPI1
5-hydroxymethylfurfural	TPH1
5-hydroxymethylfurfural	AR
5-hydroxymethylfurfural	RNASE3
5-hydroxymethylfurfural	NR3C1
5-hydroxymethylfurfural	ABL1
5-hydroxymethylfurfural	KDR
5-hydroxymethylfurfural	DTYMK
5-hydroxymethylfurfural	HSP90AA1
5-hydroxymethylfurfural	GSTT2
5-hydroxymethylfurfural	HEXB
5-hydroxymethylfurfural	ARG2
5-hydroxymethylfurfural	GPI
5-hydroxymethylfurfural	TGM3
5-hydroxymethylfurfural	SDS
5-hydroxymethylfurfural	HMGCR
5-hydroxymethylfurfural	ADK
5-hydroxymethylfurfural	BIRC7
5-hydroxymethylfurfural	SULT2B1
5-hydroxymethylfurfural	MAPK14
5-hydroxymethylfurfural	TK1
5-hydroxymethylfurfural	PRKACA
5-hydroxymethylfurfural	UMPS
5-hydroxymethylfurfural	MME
5-hydroxymethylfurfural	ALB
5-hydroxymethylfurfural	F11
5-hydroxymethylfurfural	BHMT
5-hydroxymethylfurfural	HRAS
5-hydroxymethylfurfural	MAN1B1
5-hydroxymethylfurfural	CBS
5-hydroxymethylfurfural	EIF4E
5-hydroxymethylfurfural	GSR
5-hydroxymethylfurfural	ABO
5-hydroxymethylfurfural	GSTM2
5-hydroxymethylfurfural	PDPK1
5-hydroxymethylfurfural	HINT1
5-hydroxymethylfurfural	GART
5-hydroxymethylfurfural	CLK1
5-hydroxymethylfurfural	GSTA3
5-hydroxymethylfurfural	AGXT
5-hydroxymethylfurfural	GSTA1
5-hydroxymethylfurfural	KIT
5-hydroxymethylfurfural	LTA4H
5-hydroxymethylfurfural	PKLR
5-hydroxymethylfurfural	NT5M
5-hydroxymethylfurfural	RND3
5-hydroxymethylfurfural	REN
5-hydroxymethylfurfural	ARL5A
5-hydroxymethylfurfural	GMPR
5-hydroxymethylfurfural	GLO1
5-hydroxymethylfurfural	CASP3
5-hydroxymethylfurfural	ATIC
5-hydroxymethylfurfural	IMPDH2
5-hydroxymethylfurfural	FKBP1B
5-hydroxymethylfurfural	ADAM33
5-hydroxymethylfurfural	RNASE2
5-hydroxymethylfurfural	BCAT2
5-hydroxymethylfurfural	PNMT
5-hydroxymethylfurfural	GMPR2
5-hydroxymethylfurfural	OAT
5-hydroxymethylfurfural	KMT5A
5-hydroxymethylfurfural	INSR
5-hydroxymethylfurfural	METAP2
5-hydroxymethylfurfural	RAP2A
5-hydroxymethylfurfural	PLAU
5-hydroxymethylfurfural	LCK
5-hydroxymethylfurfural	DCXR
5-hydroxymethylfurfural	FGG
5-hydroxymethylfurfural	IVD
5-hydroxymethylfurfural	EEA1
5-hydroxymethylfurfural	ARL5B
5-hydroxymethylfurfural	CTSK
5-hydroxymethylfurfural	HNMT
5-hydroxymethylfurfural	RAC1
5-hydroxymethylfurfural	SULT1A1
5-hydroxymethylfurfural	SULT2A1
5-hydroxymethylfurfural	MMP12
5-hydroxymethylfurfural	HPRT1
5-hydroxymethylfurfural	WARS
5-hydroxymethylfurfural	APAF1
5-hydroxymethylfurfural	UAP1
5-hydroxymethylfurfural	DAPK1
5-hydroxymethylfurfural	BTK
5-hydroxymethylfurfural	AMY2A
5-hydroxymethylfurfural	HSD17B1
5-hydroxymethylfurfural	SPR
5-hydroxymethylfurfural	RAB9A
5-hydroxymethylfurfural	RAB9B
6-Hydroxykaempferol	HCK
6-Hydroxykaempferol	TTR
6-Hydroxykaempferol	ESR1
6-Hydroxykaempferol	ESR2
6-Hydroxykaempferol	PPIA
6-Hydroxykaempferol	FKBP1A
6-Hydroxykaempferol	SPARC
6-Hydroxykaempferol	NUDT9
6-Hydroxykaempferol	CA2
6-Hydroxykaempferol	F2
6-Hydroxykaempferol	GBA
6-Hydroxykaempferol	TGFBR2
6-Hydroxykaempferol	PIM1
6-Hydroxykaempferol	CDK2
6-Hydroxykaempferol	PDE4B
6-Hydroxykaempferol	CA1
6-Hydroxykaempferol	HSP90AA1
6-Hydroxykaempferol	SELP
6-Hydroxykaempferol	EGFR
6-Hydroxykaempferol	PYGL
6-Hydroxykaempferol	CTSD
6-Hydroxykaempferol	GSR
6-Hydroxykaempferol	ANG
6-Hydroxykaempferol	CDK5R1
6-Hydroxykaempferol	MIF
6-Hydroxykaempferol	CFB
6-Hydroxykaempferol	MTAP
6-Hydroxykaempferol	SRC
6-Hydroxykaempferol	NR1H2
6-Hydroxykaempferol	CDK6
6-Hydroxykaempferol	IMPDH2
6-Hydroxykaempferol	AKR1B1
6-Hydroxykaempferol	PRKACA
6-Hydroxykaempferol	ISG20
6-Hydroxykaempferol	CCNA2
6-Hydroxykaempferol	CHEK1
6-Hydroxykaempferol	MAPK8
6-Hydroxykaempferol	PGR
6-Hydroxykaempferol	DHFR
6-Hydroxykaempferol	AURKA
6-Hydroxykaempferol	METAP1
6-Hydroxykaempferol	HSPA8
6-Hydroxykaempferol	LGALS7
6-Hydroxykaempferol	PNP
6-Hydroxykaempferol	PLAU
6-Hydroxykaempferol	SOD2
6-Hydroxykaempferol	MMP3
6-Hydroxykaempferol	SHBG
6-Hydroxykaempferol	PDE4D
6-Hydroxykaempferol	AKT1
6-Hydroxykaempferol	NQO1
6-Hydroxykaempferol	CSNK1G2
6-Hydroxykaempferol	AR
6-Hydroxykaempferol	ADAM17
6-Hydroxykaempferol	IMPA1
6-Hydroxykaempferol	BAG1
6-Hydroxykaempferol	HSD17B1
6-Hydroxykaempferol	PDPK1
6-Hydroxykaempferol	NR3C2
6-Hydroxykaempferol	CASP7
6-Hydroxykaempferol	IGLV2-8
6-Hydroxykaempferol	CTSB
6-Hydroxykaempferol	BMP7
6-Hydroxykaempferol	AMD1
6-Hydroxykaempferol	MET
6-Hydroxykaempferol	CBR1
6-Hydroxykaempferol	BST1
6-Hydroxykaempferol	SORD
6-Hydroxykaempferol	MMP13
6-Hydroxykaempferol	UCK2
6-Hydroxykaempferol	PTPN1
6-Hydroxykaempferol	HSD11B1
6-Hydroxykaempferol	HMGCR
6-Hydroxykaempferol	AMY2A
6-Hydroxykaempferol	GALK1
6-Hydroxykaempferol	YARS
6-Hydroxykaempferol	HK1
6-Hydroxykaempferol	AHCY
6-Hydroxykaempferol	GSK3B
6-Hydroxykaempferol	MAPK14
6-Hydroxykaempferol	CCNT1
6-Hydroxykaempferol	DAPK1
6-Hydroxykaempferol	KIF11
6-Hydroxykaempferol	CTNNA1
6-Hydroxykaempferol	BACE1
6-Hydroxykaempferol	AKR1C3
6-Hydroxykaempferol	CTSK
6-Hydroxykaempferol	ATOX1
6-Hydroxykaempferol	DPP4
6-Hydroxykaempferol	MMP8
6-Hydroxykaempferol	PAH
6-Hydroxykaempferol	PDE3B
6-Hydroxykaempferol	REG1A
6-Hydroxykaempferol	MAN1B1
6-Hydroxykaempferol	LTA4H
6-Hydroxykaempferol	PGF
6-Hydroxykaempferol	REN
6-Hydroxykaempferol	RHOA
6-Hydroxykaempferol	PCK1
6-Hydroxykaempferol	ADK
6-Hydroxykaempferol	PDE5A
6-Hydroxykaempferol	CRAT
6-Hydroxykaempferol	BRAF
6-Hydroxykaempferol	ESRRG
6-Hydroxykaempferol	MMP12
6-Hydroxykaempferol	METAP2
6-Hydroxykaempferol	LCK
6-Hydroxykaempferol	TNK2
6-Hydroxykaempferol	FGFR1
6-Hydroxykaempferol	NQO2
6-Hydroxykaempferol	ALDH2
6-Hydroxykaempferol	IGF1R
6-Hydroxykaempferol	CDA
6-Hydroxykaempferol	ME2
6-Hydroxykaempferol	SSE1
6-Hydroxykaempferol	MTHFD1
6-Hydroxykaempferol	HDAC8
6-Hydroxykaempferol	ADH
6-Hydroxykaempferol	LGALS2
6-Hydroxykaempferol	SERPINA1
6-Hydroxykaempferol	RXRA
6-Hydroxykaempferol	NOS2
6-Hydroxykaempferol	HEXB
6-Hydroxykaempferol	GPI
6-Hydroxykaempferol	ITK
6-Hydroxykaempferol	DHODH
6-Hydroxykaempferol	APRT
6-Hydroxykaempferol	RNASE3
6-Hydroxykaempferol	CSNK2A1
6-Hydroxykaempferol	RAB5A
6-Hydroxykaempferol	UMPS
6-Hydroxykaempferol	JAK3
6-Hydroxykaempferol	ALB
6-Hydroxykaempferol	GSTP1
6-Hydroxykaempferol	KYAT1
6-Hydroxykaempferol	CCL5
6-Hydroxykaempferol	PAK6
6-Hydroxykaempferol	GALE
6-Hydroxykaempferol	ARSA
6-Hydroxykaempferol	PPARA
6-Hydroxykaempferol	F10
6-Hydroxykaempferol	CD1A
6-Hydroxykaempferol	XIAP
6-Hydroxykaempferol	DCK
6-Hydroxykaempferol	TGFBR1
6-Hydroxykaempferol	CYP2C9
6-Hydroxykaempferol	TYMS
6-Hydroxykaempferol	NR1I2
6-Hydroxykaempferol	ABO
6-Hydroxykaempferol	PPARG
6-Hydroxykaempferol	ERBB4
6-Hydroxykaempferol	EPHB4
6-Hydroxykaempferol	CLK1
6-Hydroxykaempferol	TPI1
6-Hydroxykaempferol	RHEB
6-Hydroxykaempferol	RAB11A
6-Hydroxykaempferol	ARHGAP1
6-Hydroxykaempferol	ALDOA
6-Hydroxykaempferol	FNTA
6-Hydroxykaempferol	MAPK10
6-Hydroxykaempferol	IL2
6-Hydroxykaempferol	KDR
6-Hydroxykaempferol	FABP4
6-Hydroxykaempferol	CTSS
6-Hydroxykaempferol	CANT1
6-Hydroxykaempferol	TGM3
6-Hydroxykaempferol	BIRC7
6-Hydroxykaempferol	FGFR2
6-Hydroxykaempferol	ACPP
6-Hydroxykaempferol	LYZ
6-Hydroxykaempferol	PDK2
6-Hydroxykaempferol	C1S
6-Hydroxykaempferol	EPHA2
6-Hydroxykaempferol	SHMT1
6-Hydroxykaempferol	THRA
6-Hydroxykaempferol	RAC2
6-Hydroxykaempferol	NOS3
6-Hydroxykaempferol	GP1BA
6-Hydroxykaempferol	THRB
6-Hydroxykaempferol	GSTT2
6-Hydroxykaempferol	MAPKAPK2
6-Hydroxykaempferol	JAK2
6-Hydroxykaempferol	CBS
6-Hydroxykaempferol	SYK
6-Hydroxykaempferol	TPH1
6-Hydroxykaempferol	MMP9
6-Hydroxykaempferol	RNASEL
6-Hydroxykaempferol	ZAP70
6-Hydroxykaempferol	SETD7
6-Hydroxykaempferol	AKT2
6-Hydroxykaempferol	PAPSS1
6-Hydroxykaempferol	PARP1
6-Hydroxykaempferol	F11
6-Hydroxykaempferol	PRKCQ
6-Hydroxykaempferol	NR1H4
6-Hydroxykaempferol	HSPA1A
6-Hydroxykaempferol	HAGH
6-Hydroxykaempferol	SULT1E1
6-Hydroxykaempferol	IGF1
6-Hydroxykaempferol	CHIT1
6-Hydroxykaempferol	TEK
6-Hydroxykaempferol	B3GAT1
6-Hydroxykaempferol	F7
6-Hydroxykaempferol	GART
6-Hydroxykaempferol	KIT
6-Hydroxykaempferol	NT5M
6-Hydroxykaempferol	ACE
6-Hydroxykaempferol	ELANE
6-Hydroxykaempferol	AGXT
6-Hydroxykaempferol	IMPDH1
6-Hydroxykaempferol	TREM1
6-Hydroxykaempferol	FABP6
6-Hydroxykaempferol	S100A9
6-Hydroxykaempferol	ABL1
6-Hydroxykaempferol	PTK2
6-Hydroxykaempferol	TK1
6-Hydroxykaempferol	ARG2
6-Hydroxykaempferol	LGALS3
6-Hydroxykaempferol	NMNAT1
6-Hydroxykaempferol	SDS
6-Hydroxykaempferol	EEA1
6-Hydroxykaempferol	FABP3
6-Hydroxykaempferol	HINT1
6-Hydroxykaempferol	KAT2B
6-Hydroxykaempferol	BHMT
6-Hydroxykaempferol	HRAS
6-Hydroxykaempferol	DTYMK
6-Hydroxykaempferol	HPRT1
6-Hydroxykaempferol	PLA2G2A
6-Hydroxykaempferol	FDPS
6-Hydroxykaempferol	ARG1
6-Hydroxykaempferol	ACADM
6-Hydroxykaempferol	GSTA1
6-Hydroxykaempferol	NR3C1
6-Hydroxykaempferol	DPEP1
6-Hydroxykaempferol	PITPNA
6-Hydroxykaempferol	HMOX1
6-Hydroxykaempferol	FECH
6-Hydroxykaempferol	ARL5A
6-Hydroxykaempferol	OTC
6-Hydroxykaempferol	BCAT2
6-Hydroxykaempferol	OAT
6-Hydroxykaempferol	CDC42
6-Hydroxykaempferol	GSTO1
6-Hydroxykaempferol	RARA
6-Hydroxykaempferol	STAT1
6-Hydroxykaempferol	CTSF
6-Hydroxykaempferol	VDR
6-Hydroxykaempferol	LDHB
6-Hydroxykaempferol	CASP3
6-Hydroxykaempferol	MMP1
6-Hydroxykaempferol	FOLH1
6-Hydroxykaempferol	MME
6-Hydroxykaempferol	SULT2B1
6-Hydroxykaempferol	ATIC
6-Hydroxykaempferol	BTK
6-Hydroxykaempferol	DCPS
6-Hydroxykaempferol	GMPR
6-Hydroxykaempferol	TPSB2
6-Hydroxykaempferol	MMP16
6-Hydroxykaempferol	CMA1
6-Hydroxykaempferol	CDK7
6-Hydroxykaempferol	PKLR
6-Hydroxykaempferol	INSR
6-Hydroxykaempferol	EIF4E
6-Hydroxykaempferol	RND3
6-Hydroxykaempferol	PCMT1
6-Hydroxykaempferol	GSTM2
6-Hydroxykaempferol	HADH
6-Hydroxykaempferol	RAN
6-Hydroxykaempferol	GMPR2
6-Hydroxykaempferol	HPGDS
6-Hydroxykaempferol	CTSG
6-Hydroxykaempferol	SELE
6-Hydroxykaempferol	GSTM1
6-Hydroxykaempferol	RFK
6-Hydroxykaempferol	FKBP1B
6-Hydroxykaempferol	GSTA3
6-Hydroxykaempferol	DDX39B
6-Hydroxykaempferol	FGG
[truncated: 30,329 more rows]
