# Supplementary material for: Integrating systematic biological and proteomics strategies to explore the pharmacological mechanism of danshen yin modified on atherosclerosis
Source: J Cell Mol Med. 2020 Nov 2;24(23):13876–98. doi: 10.1111/jcmm.15979 (PMC7753997; doi:10.1111/jcmm.15979)
Supplement: Supplementary file 10 — Table S2 [file JCMM-24-13876-s010.xlsx]

## Sheet: Sheet1
Table S2 Atherosclerosis Genes
Gene Symbol	Description	Relevance score
APOE	Apolipoprotein E	63.76
APOB	Apolipoprotein B	50.94
APOA1	Apolipoprotein A1	47.42
LDLR	Low Density Lipoprotein Receptor	46.84
ABCA1	ATP Binding Cassette Subfamily A Member 1	40.75
CETP	Cholesteryl Ester Transfer Protein	37.14
LMNA	Lamin A/C	34.7
ABCG8	ATP Binding Cassette Subfamily G Member 8	33.38
PPARG	Peroxisome Proliferator Activated Receptor Gamma	33.31
LPL	Lipoprotein Lipase	32.28
LIPC	Lipase C, Hepatic Type	31.72
ABCG5	ATP Binding Cassette Subfamily G Member 5	31.45
CCL2	C-C Motif Chemokine Ligand 2	29.39
OLR1	Oxidized Low Density Lipoprotein Receptor 1	29.05
CYP7A1	Cytochrome P450 Family 7 Subfamily A Member 1	27.83
CRP	C-Reactive Protein	27.48
SELE	Selectin E	26.61
PCSK9	Proprotein Convertase Subtilisin/Kexin Type 9	25.84
LCAT	Lecithin-Cholesterol Acyltransferase	25.7
ESR1	Estrogen Receptor 1	24.44
APOA2	Apolipoprotein A2	23.57
LPA	Lipoprotein(A)	23.39
NOS3	Nitric Oxide Synthase 3	22.71
APOC3	Apolipoprotein C3	22.54
CYP27A1	Cytochrome P450 Family 27 Subfamily A Member 1	22.15
PON1	Paraoxonase 1	22.1
ATHS	Atherosclerosis Susceptibility (Lipoprotein Associated)	21.63
LDLRAP1	Low Density Lipoprotein Receptor Adaptor Protein 1	21.38
HMGCR	3-Hydroxy-3-Methylglutaryl-CoA Reductase	21.26
IL6	Interleukin 6	20.67
INS	Insulin	20.64
TNF	Tumor Necrosis Factor	20.52
ACE	Angiotensin I Converting Enzyme	20.48
APOC2	Apolipoprotein C2	19.91
WRN	Werner Syndrome RecQ Like Helicase	19.87
ADIPOQ	Adiponectin, C1Q And Collagen Domain Containing	19.87
VCAM1	Vascular Cell Adhesion Molecule 1	19.78
VEGFA	Vascular Endothelial Growth Factor A	19.55
MMP9	Matrix Metallopeptidase 9	19.16
SERPINE1	Serpin Family E Member 1	19.14
ICAM1	Intercellular Adhesion Molecule 1	18.6
APOA5	Apolipoprotein A5	18.06
PPARA	Peroxisome Proliferator Activated Receptor Alpha	17.47
THBD	Thrombomodulin	16.09
TLR4	Toll Like Receptor 4	15.87
PLAT	Plasminogen Activator, Tissue Type	15.41
SCARB1	Scavenger Receptor Class B Member 1	15.36
SELP	Selectin P	15.18
EDN1	Endothelin 1	15.16
LIPA	Lipase A, Lysosomal Acid Type	14.92
SOAT1	Sterol O-Acyltransferase 1	14.67
MYH11	Myosin Heavy Chain 11	14.64
MTHFR	Methylenetetrahydrofolate Reductase	14.52
ITGB3	Integrin Subunit Beta 3	14.3
LEP	Leptin	13.96
PLA2G7	Phospholipase A2 Group VII	13.89
ALOX5	Arachidonate 5-Lipoxygenase	13.73
PLTP	Phospholipid Transfer Protein	13.57
ACTA2	Actin, Alpha 2, Smooth Muscle, Aorta	13.55
ELN	Elastin	13.36
ALB	Albumin	13.36
AGER	Advanced Glycosylation End-Product Specific Receptor	13.31
ENG	Endoglin	13.11
ENPP1	Ectonucleotide Pyrophosphatase/Phosphodiesterase 1	12.94
ABCG1	ATP Binding Cassette Subfamily G Member 1	12.85
VWF	Von Willebrand Factor	12.65
NOTCH3	Notch 3	12.57
MMP3	Matrix Metallopeptidase 3	12.42
COG2	Component Of Oligomeric Golgi Complex 2	12.26
CDKN2B-AS1	CDKN2B Antisense RNA 1	12
F2	Coagulation Factor II, Thrombin	11.93
MMP2	Matrix Metallopeptidase 2	11.72
MTTP	Microsomal Triglyceride Transfer Protein	11.63
PTGIS	Prostaglandin I2 Synthase	11.39
COL3A1	Collagen Type III Alpha 1 Chain	11.34
SERPINC1	Serpin Family C Member 1	11.26
RETN	Resistin	11.21
F7	Coagulation Factor VII	11.19
BANF1	Barrier To Autointegration Factor 1	11
MPO	Myeloperoxidase	11
ZMPSTE24	Zinc Metallopeptidase STE24	10.98
CAT	Catalase	10.87
ANGPTL3	Angiopoietin Like 3	10.71
IL10	Interleukin 10	10.66
F5	Coagulation Factor V	10.57
NBN	Nibrin	10.52
F3	Coagulation Factor III, Tissue Factor	10.52
GGCX	Gamma-Glutamyl Carboxylase	10.51
AGTR1	Angiotensin II Receptor Type 1	10.47
CX3CR1	C-X3-C Motif Chemokine Receptor 1	10.35
ABCC6	ATP Binding Cassette Subfamily C Member 6	10.33
IL1B	Interleukin 1 Beta	10.32
AGT	Angiotensinogen	10.24
MAPT	Microtubule Associated Protein Tau	9.94
PON2	Paraoxonase 2	9.92
EPHX2	Epoxide Hydrolase 2	9.89
CST3	Cystatin C	9.87
HMOX1	Heme Oxygenase 1	9.85
LOX	Lysyl Oxidase	9.84
SPP1	Secreted Phosphoprotein 1	9.8
PTGS2	Prostaglandin-Endoperoxide Synthase 2	9.75
SOAT2	Sterol O-Acyltransferase 2	9.65
KCNJ5	Potassium Voltage-Gated Channel Subfamily J Member 5	9.59
MIR145	MicroRNA 145	9.53
CAV1	Caveolin 1	9.36
NR1H4	Nuclear Receptor Subfamily 1 Group H Member 4	9.34
SMAD3	SMAD Family Member 3	9.28
APOA4	Apolipoprotein A4	9.27
MIR21	MicroRNA 21	9.27
TNXB	Tenascin XB	9.26
CBS	Cystathionine-Beta-Synthase	9.25
MMP1	Matrix Metallopeptidase 1	9.07
NAMPT	Nicotinamide Phosphoribosyltransferase	9.02
CYBA	Cytochrome B-245 Alpha Chain	9.01
TNFRSF11B	TNF Receptor Superfamily Member 11b	8.98
PPBP	Pro-Platelet Basic Protein	8.97
NPPB	Natriuretic Peptide B	8.84
FBN1	Fibrillin 1	8.8
PECAM1	Platelet And Endothelial Cell Adhesion Molecule 1	8.66
NFE2L2	Nuclear Factor, Erythroid 2 Like 2	8.66
HSPD1	Heat Shock Protein Family D (Hsp60) Member 1	8.61
SREBF1	Sterol Regulatory Element Binding Transcription Factor 1	8.61
ITIH4	Inter-Alpha-Trypsin Inhibitor Heavy Chain Family Member 4	8.59
MIR155	MicroRNA 155	8.59
TIMP1	TIMP Metallopeptidase Inhibitor 1	8.55
NPC1	NPC Intracellular Cholesterol Transporter 1	8.5
TGFB1	Transforming Growth Factor Beta 1	8.48
LTA	Lymphotoxin Alpha	8.45
NPY	Neuropeptide Y	8.43
PPARD	Peroxisome Proliferator Activated Receptor Delta	8.41
H19	H19, Imprinted Maternally Expressed Transcript	8.41
CEP19	Centrosomal Protein 19	8.4
TGFBR1	Transforming Growth Factor Beta Receptor 1	8.4
TUG1	Taurine Up-Regulated 1	8.36
TP53COR1	Tumor Protein P53 Pathway Corepressor 1	8.33
HP	Haptoglobin	8.31
GHR	Growth Hormone Receptor	8.3
NPC1L1	NPC1 Like Intracellular Cholesterol Transporter 1	8.21
NR1H3	Nuclear Receptor Subfamily 1 Group H Member 3	8.17
TGFBR2	Transforming Growth Factor Beta Receptor 2	8.15
APOH	Apolipoprotein H	8.09
CD40LG	CD40 Ligand	8.09
ZNF687	Zinc Finger Protein 687	8.02
TGFB2	Transforming Growth Factor Beta 2	8.02
CD14	CD14 Molecule	7.89
KNG1	Kininogen 1	7.88
CES1	Carboxylesterase 1	7.74
CDH5	Cadherin 5	7.74
FGA	Fibrinogen Alpha Chain	7.67
HULC	Hepatocellular Carcinoma Up-Regulated Long Non-Coding RNA	7.62
MGP	Matrix Gla Protein	7.61
MYLK	Myosin Light Chain Kinase	7.6
HOXC-AS1	HOXC Cluster Antisense RNA 1	7.58
NFIA-AS1	NFIA Antisense RNA 1	7.58
F13A1	Coagulation Factor XIII A Chain	7.54
MIR208A	MicroRNA 208a	7.53
PF4	Platelet Factor 4	7.51
AGPAT2	1-Acylglycerol-3-Phosphate O-Acyltransferase 2	7.5
GGT1	Gamma-Glutamyltransferase 1	7.47
NOX1	NADPH Oxidase 1	7.46
PLG	Plasminogen	7.45
REN	Renin	7.43
TP53	Tumor Protein P53	7.4
ALMS1	ALMS1, Centrosome And Basal Body Associated Protein	7.38
GJA4	Gap Junction Protein Alpha 4	7.38
TNFSF4	TNF Superfamily Member 4	7.32
AKT1	AKT Serine/Threonine Kinase 1	7.31
RAC1	Rac Family Small GTPase 1	7.16
FGB	Fibrinogen Beta Chain	7.16
LIPI	Lipase I	7.16
MSR1	Macrophage Scavenger Receptor 1	7.03
NR1I2	Nuclear Receptor Subfamily 1 Group I Member 2	7.02
XYLT2	Xylosyltransferase 2	7.01
XYLT1	Xylosyltransferase 1	7.01
PPP1R17	Protein Phosphatase 1 Regulatory Subunit 17	7.01
ENSG00000247287		7.01
AAT1	Aortic Aneurysm, Familial Thoracic 1	7.01
AAT2	Aortic Aneurysm, Familial Thoracic 2	7.01
TNNT2	Troponin T2, Cardiac Type	6.98
KDR	Kinase Insert Domain Receptor	6.93
SAA1	Serum Amyloid A1	6.91
SOD1	Superoxide Dismutase 1	6.91
SREBF2	Sterol Regulatory Element Binding Transcription Factor 2	6.82
GCLM	Glutamate-Cysteine Ligase Modifier Subunit	6.78
NOTCH1	Notch 1	6.75
PTGS1	Prostaglandin-Endoperoxide Synthase 1	6.73
GPT	Glutamic--Pyruvic Transaminase	6.71
ALOX5AP	Arachidonate 5-Lipoxygenase Activating Protein	6.7
MIR126	MicroRNA 126	6.69
MMP8	Matrix Metallopeptidase 8	6.67
NOS2	Nitric Oxide Synthase 2	6.67
IFNG	Interferon Gamma	6.63
CDKN2A	Cyclin Dependent Kinase Inhibitor 2A	6.63
GHRL	Ghrelin And Obestatin Prepropeptide	6.47
CASR	Calcium Sensing Receptor	6.47
NFKB1	Nuclear Factor Kappa B Subunit 1	6.43
BMPR2	Bone Morphogenetic Protein Receptor Type 2	6.41
MAPK1	Mitogen-Activated Protein Kinase 1	6.39
GCLC	Glutamate-Cysteine Ligase Catalytic Subunit	6.36
PON3	Paraoxonase 3	6.33
CD36	CD36 Molecule	6.33
ADRB2	Adrenoceptor Beta 2	6.32
STAR	Steroidogenic Acute Regulatory Protein	6.31
SLC10A2	Solute Carrier Family 10 Member 2	6.31
CXCL12	C-X-C Motif Chemokine Ligand 12	6.3
CDKN2B	Cyclin Dependent Kinase Inhibitor 2B	6.26
BGN	Biglycan	6.26
PSEN1	Presenilin 1	6.25
PSMA6	Proteasome Subunit Alpha 6	6.25
UTS2	Urotensin 2	6.24
SERPIND1	Serpin Family D Member 1	6.22
LGALS2	Galectin 2	6.21
MIAT	Myocardial Infarction Associated Transcript	6.21
AGXT	Alanine--Glyoxylate And Serine--Pyruvate Aminotransferase	6.18
ANTXR1	ANTXR Cell Adhesion Molecule 1	6.18
TGFBR3	Transforming Growth Factor Beta Receptor 3	6.18
HGD	Homogentisate 1,2-Dioxygenase	6.18
ANGPTL6	Angiopoietin Like 6	6.18
DCN	Decorin	6.16
LRP8	LDL Receptor Related Protein 8	6.16
MIR210	MicroRNA 210	6.16
APP	Amyloid Beta Precursor Protein	6.16
DYNC2LI1	Dynein Cytoplasmic 2 Light Intermediate Chain 1	6.07
SELL	Selectin L	6.05
GP1BA	Glycoprotein Ib Platelet Subunit Alpha	6.04
NPPA	Natriuretic Peptide A	6.02
CCL5	C-C Motif Chemokine Ligand 5	6.01
SHBG	Sex Hormone Binding Globulin	6.01
IL18	Interleukin 18	5.97
SCAP	SREBF Chaperone	5.95
SQSTM1	Sequestosome 1	5.94
RNF213	Ring Finger Protein 213	5.93
PAPPA	Pappalysin 1	5.91
ELANE	Elastase, Neutrophil Expressed	5.9
GSTT1	Glutathione S-Transferase Theta 1	5.88
JUN	Jun Proto-Oncogene, AP-1 Transcription Factor Subunit	5.86
ITGAM	Integrin Subunit Alpha M	5.85
GSTA4	Glutathione S-Transferase Alpha 4	5.84
LIPF	Lipase F, Gastric Type	5.84
GUCY1A1	Guanylate Cyclase 1 Soluble Subunit Alpha 1	5.84
GSTM1	Glutathione S-Transferase Mu 1	5.81
XDH	Xanthine Dehydrogenase	5.8
CX3CL1	C-X3-C Motif Chemokine Ligand 1	5.78
CCR5	C-C Motif Chemokine Receptor 5 (Gene/Pseudogene)	5.78
PGF	Placental Growth Factor	5.77
CYP2C9	Cytochrome P450 Family 2 Subfamily C Member 9	5.77
MAPK14	Mitogen-Activated Protein Kinase 14	5.77
MB	Myoglobin	5.72
NR1H2	Nuclear Receptor Subfamily 1 Group H Member 2	5.72
DNMT1	DNA Methyltransferase 1	5.72
IL1R1	Interleukin 1 Receptor Type 1	5.71
IL1A	Interleukin 1 Alpha	5.66
BSCL2	BSCL2, Seipin Lipid Droplet Biogenesis Associated	5.66
AGTR2	Angiotensin II Receptor Type 2	5.66
ANXA5	Annexin A5	5.65
MTRR	5-Methyltetrahydrofolate-Homocysteine Methyltransferase Reductase	5.64
VKORC1	Vitamin K Epoxide Reductase Complex Subunit 1	5.64
ANGPT1	Angiopoietin 1	5.64
FOS	Fos Proto-Oncogene, AP-1 Transcription Factor Subunit	5.62
LPXN	Leupaxin	5.61
FABP3	Fatty Acid Binding Protein 3	5.59
TXN	Thioredoxin	5.57
ITGA2B	Integrin Subunit Alpha 2b	5.57
MTR	5-Methyltetrahydrofolate-Homocysteine Methyltransferase	5.54
P2RY12	Purinergic Receptor P2Y12	5.46
RECK	Reversion Inducing Cysteine Rich Protein With Kazal Motifs	5.45
PIK3C2A	Phosphatidylinositol-4-Phosphate 3-Kinase Catalytic Subunit Type 2 Alpha	5.43
CXCR4	C-X-C Motif Chemokine Receptor 4	5.41
NPPC	Natriuretic Peptide C	5.4
HIF1A	Hypoxia Inducible Factor 1 Subunit Alpha	5.39
MEF2A	Myocyte Enhancer Factor 2A	5.38
CEL	Carboxyl Ester Lipase	5.36
MAPK8	Mitogen-Activated Protein Kinase 8	5.36
CD40	CD40 Molecule	5.35
APOBEC1	Apolipoprotein B MRNA Editing Enzyme Catalytic Subunit 1	5.34
TNFRSF1A	TNF Receptor Superfamily Member 1A	5.32
ACE2	Angiotensin I Converting Enzyme 2	5.32
HELLS	Helicase, Lymphoid Specific	5.3
CXCL8	C-X-C Motif Chemokine Ligand 8	5.29
IGFBP3	Insulin Like Growth Factor Binding Protein 3	5.26
VTN	Vitronectin	5.24
AHSP	Alpha Hemoglobin Stabilizing Protein	5.24
PHACTR1	Phosphatase And Actin Regulator 1	5.23
GFAP	Glial Fibrillary Acidic Protein	5.21
CTNNB1	Catenin Beta 1	5.19
GNB3	G Protein Subunit Beta 3	5.18
IGFBP1	Insulin Like Growth Factor Binding Protein 1	5.18
CASP3	Caspase 3	5.18
ROCK1	Rho Associated Coiled-Coil Containing Protein Kinase 1	5.17
MIR17	MicroRNA 17	5.16
PDGFB	Platelet Derived Growth Factor Subunit B	5.16
KLF2	Kruppel Like Factor 2	5.15
PAOD1	Peripheral Arterial Occlusive Disease 1	5.1
CYBB	Cytochrome B-245 Beta Chain	5.08
ITGA2	Integrin Subunit Alpha 2	5.08
LTA4H	Leukotriene A4 Hydrolase	5.07
ACVRL1	Activin A Receptor Like Type 1	5.06
VCL	Vinculin	5.04
BCAR1	BCAR1, Cas Family Scaffold Protein	5.02
CYP2C19	Cytochrome P450 Family 2 Subfamily C Member 19	5.02
CD5L	CD5 Molecule Like	5
F8	Coagulation Factor VIII	5
BHMT	Betaine--Homocysteine S-Methyltransferase	4.99
ACTC1	Actin, Alpha, Cardiac Muscle 1	4.99
SORL1	Sortilin Related Receptor 1	4.98
VCP	Valosin Containing Protein	4.96
FMR1	Fragile X Mental Retardation 1	4.96
EIF2B2	Eukaryotic Translation Initiation Factor 2B Subunit Beta	4.96
VIP	Vasoactive Intestinal Peptide	4.96
MGAT1	Mannosyl (Alpha-1,3-)-Glycoprotein Beta-1,2-N-Acetylglucosaminyltransferase	4.96
CCT7	Chaperonin Containing TCP1 Subunit 7	4.96
MCM9	Minichromosome Maintenance 9 Homologous Recombination Repair Factor	4.96
COG6	Component Of Oligomeric Golgi Complex 6	4.96
SGO2	Shugoshin 2	4.96
MIR182	MicroRNA 182	4.96
MIR92B	MicroRNA 92b	4.96
CHDS1	Coronary Heart Disease, Susceptibility To, 1	4.96
CHDS2	Coronary Heart Disease, Susceptibility To, 2	4.96
CHDS3	Coronary Heart Disease, Susceptibility To, 3	4.96
CHDS4	Coronary Heart Disease, Susceptibility To, 4	4.96
CHDS8	Coronary Heart Disease, Susceptibility To, 8	4.96
CHDS9	Coronary Heart Disease, Suscpetibility To, 9	4.96
MCI2	Myocardial Infarction, Susceptiblity To, 2	4.96
LIPG	Lipase G, Endothelial Type	4.95
AOC3	Amine Oxidase, Copper Containing 3	4.94
ABCC1	ATP Binding Cassette Subfamily C Member 1	4.92
PIK3CG	Phosphatidylinositol-4,5-Bisphosphate 3-Kinase Catalytic Subunit Gamma	4.9
NLRP3	NLR Family Pyrin Domain Containing 3	4.88
SST	Somatostatin	4.86
ADRB1	Adrenoceptor Beta 1	4.82
PLCG1	Phospholipase C Gamma 1	4.82
FABP4	Fatty Acid Binding Protein 4	4.81
PTX3	Pentraxin 3	4.81
TNNI3	Troponin I3, Cardiac Type	4.79
HTRA1	HtrA Serine Peptidase 1	4.79
F2R	Coagulation Factor II Thrombin Receptor	4.78
CFTR	Cystic Fibrosis Transmembrane Conductance Regulator	4.78
SOCS1	Suppressor Of Cytokine Signaling 1	4.77
MIR146A	MicroRNA 146a	4.75
LEPQTL1	Leptin, Serum Levels Of	4.75
EGF	Epidermal Growth Factor	4.75
CCL13	C-C Motif Chemokine Ligand 13	4.75
MIR6886	MicroRNA 6886	4.72
CSF1	Colony Stimulating Factor 1	4.71
IGF1	Insulin Like Growth Factor 1	4.69
CYP1A1	Cytochrome P450 Family 1 Subfamily A Member 1	4.69
EDNRA	Endothelin Receptor Type A	4.67
ADM	Adrenomedullin	4.67
TLR2	Toll Like Receptor 2	4.67
SLC2A10	Solute Carrier Family 2 Member 10	4.64
GFPT1	Glutamine--Fructose-6-Phosphate Transaminase 1	4.61
XRCC5	X-Ray Repair Cross Complementing 5	4.61
PRKAA2	Protein Kinase AMP-Activated Catalytic Subunit Alpha 2	4.61
ALDH2	Aldehyde Dehydrogenase 2 Family Member	4.6
MAPK10	Mitogen-Activated Protein Kinase 10	4.59
PROCR	Protein C Receptor	4.57
LRP6	LDL Receptor Related Protein 6	4.56
CTSL	Cathepsin L	4.56
NPC2	NPC Intracellular Cholesterol Transporter 2	4.54
PDGFA	Platelet Derived Growth Factor Subunit A	4.53
PALLD	Palladin, Cytoskeletal Associated Protein	4.53
APOC1	Apolipoprotein C1	4.53
TTR	Transthyretin	4.51
GP6	Glycoprotein VI Platelet	4.5
GSTP1	Glutathione S-Transferase Pi 1	4.5
BLM	BLM RecQ Like Helicase	4.5
CYP27B1	Cytochrome P450 Family 27 Subfamily B Member 1	4.5
PRKCA	Protein Kinase C Alpha	4.49
BMP6	Bone Morphogenetic Protein 6	4.49
IRS1	Insulin Receptor Substrate 1	4.48
IL17A	Interleukin 17A	4.48
PRL	Prolactin	4.47
CASP1	Caspase 1	4.46
PRKAA1	Protein Kinase AMP-Activated Catalytic Subunit Alpha 1	4.45
ACHE	Acetylcholinesterase (Cartwright Blood Group)	4.44
RPA1	Replication Protein A1	4.44
GFPT2	Glutamine-Fructose-6-Phosphate Transaminase 2	4.44
RECQL4	RecQ Like Helicase 4	4.44
CCN3	Cellular Communication Network Factor 3	4.42
GJA1	Gap Junction Protein Alpha 1	4.41
CHUK	Conserved Helix-Loop-Helix Ubiquitous Kinase	4.41
LRP1	LDL Receptor Related Protein 1	4.41
MIR221	MicroRNA 221	4.4
GRN	Granulin Precursor	4.37
TNFSF11	TNF Superfamily Member 11	4.35
RELA	RELA Proto-Oncogene, NF-KB Subunit	4.35
BMP4	Bone Morphogenetic Protein 4	4.34
NR3C2	Nuclear Receptor Subfamily 3 Group C Member 2	4.32
BDNF	Brain Derived Neurotrophic Factor	4.3
GAS5	Growth Arrest Specific 5	4.3
MIR499A	MicroRNA 499a	4.3
FEN1	Flap Structure-Specific Endonuclease 1	4.3
POLB	DNA Polymerase Beta	4.3
RPSA	Ribosomal Protein SA	4.3
EXO1	Exonuclease 1	4.3
FDXR	Ferredoxin Reductase	4.3
SERPINB6	Serpin Family B Member 6	4.3
AGRP	Agouti Related Neuropeptide	4.3
RHOG	Ras Homolog Family Member G	4.3
MGAM	Maltase-Glucoamylase	4.3
DHX9	DExH-Box Helicase 9	4.3
FDX1	Ferredoxin 1	4.3
RECQL	RecQ Like Helicase	4.3
BCAR3	BCAR3, NSP Family Adaptor Protein	4.3
RECQL5	RecQ Like Helicase 5	4.3
MRE11	MRE11 Homolog, Double Strand Break Repair Nuclease	4.3
TGM4	Transglutaminase 4	4.3
TPM4	Tropomyosin 4	4.3
ADPRHL2	ADP-Ribosylhydrolase Like 2	4.3
IRS4	Insulin Receptor Substrate 4	4.3
TRERF1	Transcriptional Regulating Factor 1	4.3
CCDC170	Coiled-Coil Domain Containing 170	4.3
BCAR4	Breast Cancer Anti-Estrogen Resistance 4	4.3
HDLCQ14	Hypoalphalipoproteinemia, Primary	4.3
MME	Membrane Metalloendopeptidase	4.28
MIR222	MicroRNA 222	4.27
AHSG	Alpha 2-HS Glycoprotein	4.27
CD34	CD34 Molecule	4.26
ADD1	Adducin 1	4.21
CSF1R	Colony Stimulating Factor 1 Receptor	4.21
CHGA	Chromogranin A	4.18
TGFB3	Transforming Growth Factor Beta 3	4.17
BCL2	BCL2, Apoptosis Regulator	4.17
CDH13	Cadherin 13	4.16
IL1RN	Interleukin 1 Receptor Antagonist	4.15
PRNP	Prion Protein	4.14
SORT1	Sortilin 1	4.14
CHI3L1	Chitinase 3 Like 1	4.12
PLA2G2A	Phospholipase A2 Group IIA	4.12
H2AFX	H2A Histone Family Member X	4.11
IBSP	Integrin Binding Sialoprotein	4.11
SRC	SRC Proto-Oncogene, Non-Receptor Tyrosine Kinase	4.1
TOR2A	Torsin Family 2 Member A	4.1
CLEC4A	C-Type Lectin Domain Family 4 Member A	4.09
THBS4	Thrombospondin 4	4.09
PDE4D	Phosphodiesterase 4D	4.08
TXNRD2	Thioredoxin Reductase 2	4.07
CAV2	Caveolin 2	4.03
CMA1	Chymase 1	4.03
PIK3CB	Phosphatidylinositol-4,5-Bisphosphate 3-Kinase Catalytic Subunit Beta	4
FGF2	Fibroblast Growth Factor 2	4
HTR2A	5-Hydroxytryptamine Receptor 2A	4
COL4A1	Collagen Type IV Alpha 1 Chain	3.99
MIR143	MicroRNA 143	3.98
ANKH	ANKH Inorganic Pyrophosphate Transport Regulator	3.97
CYP2J2	Cytochrome P450 Family 2 Subfamily J Member 2	3.96
F11	Coagulation Factor XI	3.96
CTH	Cystathionine Gamma-Lyase	3.95
PRKAR1A	Protein Kinase CAMP-Dependent Type I Regulatory Subunit Alpha	3.93
ALOX15	Arachidonate 15-Lipoxygenase	3.91
IKBKB	Inhibitor Of Nuclear Factor Kappa B Kinase Subunit Beta	3.86
PCSK2	Proprotein Convertase Subtilisin/Kexin Type 2	3.86
POSTN	Periostin	3.86
KCNQ1	Potassium Voltage-Gated Channel Subfamily Q Member 1	3.86
SERPINF2	Serpin Family F Member 2	3.85
NCEH1	Neutral Cholesterol Ester Hydrolase 1	3.84
CHST1	Carbohydrate Sulfotransferase 1	3.84
DUSP1	Dual Specificity Phosphatase 1	3.84
CD163	CD163 Molecule	3.83
PNLIP	Pancreatic Lipase	3.83
PRKDC	Protein Kinase, DNA-Activated, Catalytic Subunit	3.83
NCF1	Neutrophil Cytosolic Factor 1	3.82
JAG1	Jagged 1	3.8
PIK3CA	Phosphatidylinositol-4,5-Bisphosphate 3-Kinase Catalytic Subunit Alpha	3.8
FOXP3	Forkhead Box P3	3.79
IGF2-AS	IGF2 Antisense RNA	3.77
MT-CYB	Mitochondrially Encoded Cytochrome B	3.75
FGG	Fibrinogen Gamma Chain	3.75
PSEN2	Presenilin 2	3.73
C9orf72	Chromosome 9 Open Reading Frame 72	3.73
SRY	Sex Determining Region Y	3.73
SIRT1	Sirtuin 1	3.71
ALPL	Alkaline Phosphatase, Biomineralization Associated	3.71
ABCC8	ATP Binding Cassette Subfamily C Member 8	3.71
FGF23	Fibroblast Growth Factor 23	3.68
MIF	Macrophage Migration Inhibitory Factor	3.68
KCNJ11	Potassium Voltage-Gated Channel Subfamily J Member 11	3.68
KL	Klotho	3.67
ABCC2	ATP Binding Cassette Subfamily C Member 2	3.65
THRB	Thyroid Hormone Receptor Beta	3.65
LMNB1	Lamin B1	3.65
CYP4A11	Cytochrome P450 Family 4 Subfamily A Member 11	3.65
IL1R2	Interleukin 1 Receptor Type 2	3.64
HMGB1	High Mobility Group Box 1	3.63
HS3ST1	Heparan Sulfate-Glucosamine 3-Sulfotransferase 1	3.62
GPIHBP1	Glycosylphosphatidylinositol Anchored High Density Lipoprotein Binding Protein 1	3.62
SDC4	Syndecan 4	3.61
MMACHC	Metabolism Of Cobalamin Associated C	3.61
SOD3	Superoxide Dismutase 3	3.6
IL4	Interleukin 4	3.6
POMC	Proopiomelanocortin	3.59
GSTO1	Glutathione S-Transferase Omega 1	3.59
AKT2	AKT Serine/Threonine Kinase 2	3.58
MEF2C	Myocyte Enhancer Factor 2C	3.58
ECE1	Endothelin Converting Enzyme 1	3.58
TFPI	Tissue Factor Pathway Inhibitor	3.55
ABCB1	ATP Binding Cassette Subfamily B Member 1	3.54
BGLAP	Bone Gamma-Carboxyglutamate Protein	3.53
ITGAV	Integrin Subunit Alpha V	3.52
KEAP1	Kelch Like ECH Associated Protein 1	3.51
ACAN	Aggrecan	3.51
LAMA1	Laminin Subunit Alpha 1	3.51
RAN	RAN, Member RAS Oncogene Family	3.51
ANK3	Ankyrin 3	3.51
PPOX	Protoporphyrinogen Oxidase	3.51
RFC1	Replication Factor C Subunit 1	3.51
SYP	Synaptophysin	3.51
EFEMP2	EGF Containing Fibulin Extracellular Matrix Protein 2	3.51
CRH	Corticotropin Releasing Hormone	3.51
PLP1	Proteolipid Protein 1	3.51
NR2E1	Nuclear Receptor Subfamily 2 Group E Member 1	3.51
SPG7	SPG7, Paraplegin Matrix AAA Peptidase Subunit	3.51
NDE1	NudE Neurodevelopment Protein 1	3.51
TWIST2	Twist Family BHLH Transcription Factor 2	3.51
UBA7	Ubiquitin Like Modifier Activating Enzyme 7	3.51
RND1	Rho Family GTPase 1	3.51
SLC39A2	Solute Carrier Family 39 Member 2	3.51
TAAR5	Trace Amine Associated Receptor 5	3.51
EIF1AD	Eukaryotic Translation Initiation Factor 1A Domain Containing	3.51
NOMO1	NODAL Modulator 1	3.51
NOMO2	NODAL Modulator 2	3.51
NOMO3	NODAL Modulator 3	3.51
MIR9-1	MicroRNA 9-1	3.51
HIF1A-AS1	HIF1A Antisense RNA 1	3.51
SLC12A5-AS1	SLC12A5 And MMP9 Antisense RNA 1	3.51
LOC100506472	Uncharacterized LOC100506472	3.51
LCN2	Lipocalin 2	3.49
CYP19A1	Cytochrome P450 Family 19 Subfamily A Member 1	3.48
PROC	Protein C, Inactivator Of Coagulation Factors Va And VIIIa	3.48
F10	Coagulation Factor X	3.46
SDC2	Syndecan 2	3.45
RHOA	Ras Homolog Family Member A	3.42
IKBKG	Inhibitor Of Nuclear Factor Kappa B Kinase Subunit Gamma	3.42
CCR2	C-C Motif Chemokine Receptor 2	3.41
RSAD2	Radical S-Adenosyl Methionine Domain Containing 2	3.41
C3	Complement C3	3.4
FOXO3	Forkhead Box O3	3.38
PTPN22	Protein Tyrosine Phosphatase, Non-Receptor Type 22	3.38
CP	Ceruloplasmin	3.36
CXCL16	C-X-C Motif Chemokine Ligand 16	3.34
DPP4	Dipeptidyl Peptidase 4	3.34
MAPK12	Mitogen-Activated Protein Kinase 12	3.33
STAT3	Signal Transducer And Activator Of Transcription 3	3.33
COX5A	Cytochrome C Oxidase Subunit 5A	3.33
CXCR2	C-X-C Motif Chemokine Receptor 2	3.31
TCF7L2	Transcription Factor 7 Like 2	3.3
FLT1	Fms Related Tyrosine Kinase 1	3.3
APLN	Apelin	3.28
PPARGC1A	PPARG Coactivator 1 Alpha	3.27
APOM	Apolipoprotein M	3.27
PRKG1	Protein Kinase CGMP-Dependent 1	3.26
CCL11	C-C Motif Chemokine Ligand 11	3.26
AGXT2	Alanine--Glyoxylate Aminotransferase 2	3.26
NR3C1	Nuclear Receptor Subfamily 3 Group C Member 1	3.25
C4A	Complement C4A (Rodgers Blood Group)	3.23
CIITA	Class II Major Histocompatibility Complex Transactivator	3.23
IL12A	Interleukin 12A	3.22
CLU	Clusterin	3.22
AEBP1	AE Binding Protein 1	3.22
AHCY	Adenosylhomocysteinase	3.2
JAK2	Janus Kinase 2	3.19
SELPLG	Selectin P Ligand	3.17
ITGB2	Integrin Subunit Beta 2	3.16
SOD2	Superoxide Dismutase 2	3.16
MMP14	Matrix Metallopeptidase 14	3.15
EGR1	Early Growth Response 1	3.15
PDE5A	Phosphodiesterase 5A	3.15
HBG2	Hemoglobin Subunit Gamma 2	3.12
TNFSF10	TNF Superfamily Member 10	3.1
GSTM3	Glutathione S-Transferase Mu 3	3.1
GSTM2	Glutathione S-Transferase Mu 2	3.1
GSTM4	Glutathione S-Transferase Mu 4	3.1
GSTM5	Glutathione S-Transferase Mu 5	3.1
ARID5B	AT-Rich Interaction Domain 5B	3.1
NQO1	NAD(P)H Quinone Dehydrogenase 1	3.08
CYP3A5	Cytochrome P450 Family 3 Subfamily A Member 5	3.07
MFAP5	Microfibril Associated Protein 5	3.06
FOXE3	Forkhead Box E3	3.06
MAPK7	Mitogen-Activated Protein Kinase 7	3.05
NOTCH4	Notch 4	3.05
P2RY1	Purinergic Receptor P2Y1	3.05
CTF1	Cardiotrophin 1	3.05
MYDGF	Myeloid Derived Growth Factor	3.05
PTK2	Protein Tyrosine Kinase 2	3.02
FABP2	Fatty Acid Binding Protein 2	3.02
COL8A1	Collagen Type VIII Alpha 1 Chain	3.02
CHST2	Carbohydrate Sulfotransferase 2	3.02
UCP2	Uncoupling Protein 2	3
ADAMTS13	ADAM Metallopeptidase With Thrombospondin Type 1 Motif 13	3
TRPM7	Transient Receptor Potential Cation Channel Subfamily M Member 7	3
