# Supplementary material for: Integrating systematic biological and proteomics strategies to explore the pharmacological mechanism of danshen yin modified on atherosclerosis
Source: J Cell Mol Med. 2020 Nov 2;24(23):13876–98. doi: 10.1111/jcmm.15979 (PMC7753997; doi:10.1111/jcmm.15979)
Supplement: Supplementary file 11 — Table S3 [file JCMM-24-13876-s011.xlsx]

## Sheet: Sheet1
Table S3 Enrichment analysis of clusters based on Gene Ontology (GO) annotation of AS PPI Network
Cluster	Term	Biological Processes	Count	%	Pvalue	Genes	Fold Enrichment	Bonferroni
1	GO:0006954	inflammatory response	25	0.187617	1.91038e-20	TNF, CCL2, PTGS2, CSF1, TLR4, NFKB1, CCL5, CXCL12, TGFB1, IL10, AKT1, FOS, TNFRSF1A, IL17A, CXCR4, IL1B, SPP1, KNG1, PIK3CG, SELP, IL6, RELA, CD40, CD40LG, SELE	13.1863	3.97168e-17
	GO:0045429	positive regulation of nitric oxide biosynthetic process	12	0.0900563	1.08246e-16	AKT1, ICAM1, IL6, TNF, PTGS2, INS, EDN1, IFNG, ESR1, IL1B, TLR4, JAK2	55.7874	2.30815e-13
	GO:0043066	negative regulation of apoptotic process	22	0.165103	4.09652e-15	IL4, IL6, RELA, MMP9, TP53, IGF1, NFKB1, ANXA5, IL10, STAT3, SRC, KDR, TIMP1, LEP, AKT1, CASP3, ALB, CD40LG, BCL2, VEGFA, MAPK8, CAT	9.66572	8.54017e-12
	GO:0071222	cellular response to lipopolysaccharide	14	0.105066	1.02309e-14	ICAM1, IL6, TNF, CCL2, RELA, TLR4, NFKB1, CD40, SRC, IL10, MAPK14, IFNG, SERPINE1, MAPK8	24.767	2.1235e-11
	GO:0031663	lipopolysaccharide-mediated signaling pathway	10	0.0750469	2.88635e-14	AKT1, MAPK1, TNF, CCL2, MAPK14, IL1B, TLR4, NOS3, CCL5, TGFB1	62.4702	6.0012e-11
	GO:0032496	response to lipopolysaccharide	15	0.11257	6.05743e-14	SELP, PTGS2, EDN1, TLR4, CD40, VCAM1, TNFRSF1A, FOS, NOTCH1, CASP3, JUN, REN, JAK2, CASP1, SELE	18.284	1.26025e-10
	GO:0001666	response to hypoxia	15	0.11257	1.17455e-13	EGR1, CAV1, CCL2, ITGA2, CXCL12, MMP2, TGFB1, LEP, VCAM1, CASP3, CXCR4, HMOX1, VEGFA, CAT, CASP1	17.4336	2.44203e-10
	GO:0048661	positive regulation of smooth muscle cell proliferation	11	0.0825516	3.07033e-13	AKT1, IL6, TNF, PTGS2, JUN, HMOX1, EDN1, IGF1, ITGA2, CCL5, FGF2	36.6492	6.38435e-10
	GO:0071260	cellular response to mechanical stimulus	11	0.0825516	1.80004e-12	AKT1, TNFRSF1A, PTGS2, IL1B, ITGA2, NFKB1, MAPK8, TLR4, CD40, CASP1, TGFB1	30.9712	3.74221e-09
	GO:0051092	positive regulation of NF-kappaB transcription factor activity	13	0.097561	2.21189e-12	ICAM1, IL6, TNF, RELA, TLR4, NFKB1, CD40, TGFB1, TNFSF11, CD40LG, INS, IL1B, CAT	19.5396	4.59853e-09
	GO:0001525	angiogenesis	15	0.11257	4.15153e-12	PIK3CG, CAV1, CCL2, PTGS2, MMP2, KDR, LEP, JUN, HMOX1, MAPK14, SERPINE1, VEGFA, PIK3CA, NOS3, EGF	13.4465	8.63111e-09
	GO:0008284	positive regulation of cell proliferation	19	0.142589	9.75194e-12	IL6, RELA, CSF1, EDN1, IGF1, STAT3, TGFB1, KDR, TIMP1, LEP, MAPK1, NOTCH1, INS, BCL2, F2, IFNG, VEGFA, EGF, FGF2	8.15062	2.02744e-08
	GO:0043406	positive regulation of MAP kinase activity	10	0.0750469	1.15979e-11	PIK3CG, TNF, TNFSF11, EDN1, VEGFA, CD40, EGF, FGF2, TGFB1, SRC	33.8822	2.41121e-08
	GO:0050900	leukocyte migration	12	0.0900563	1.95567e-11	ICAM1, SELP, CAV1, CD34, PIK3CB, MMP9, F2, PIK3CA, SELE, ITGAM, SRC, MMP1	19.6628	4.06584e-08
	GO:0006955	immune response	17	0.12758	2.04201e-10	IL4, IL6, TNF, CCL2, TLR4, CD40, CCL5, CXCL12, IL10, TNFRSF1A, NOTCH1, TNFSF10, IL17A, TNFSF11, CD40LG, IFNG, IL1B	8.07216	4.24534e-07
	GO:0030168	platelet activation	11	0.0825516	2.44027e-10	PIK3CG, AKT1, MAPK1, IL6, PIK3CB, CD40LG, F2, RHOA, PIK3CA, CD40, SRC	19.1213	5.07332e-07
	GO:0045080	positive regulation of chemokine biosynthetic process	6	0.0450281	6.45383e-10	IL4, EGR1, TNF, HMOX1, IFNG, IL1B	119.943	1.34175e-06
	GO:0008285	negative regulation of cell proliferation	16	0.120075	8.42114e-10	IL6, PTGS2, TP53, FOXP3, IL10, PLG, STAT3, TGFB1, CTNNB1, NOTCH1, CDKN2A, JUN, IL1B, NOS3, JAK2, FGF2	8.07696	1.75075e-06
	GO:0070374	positive regulation of ERK1 and ERK2 cascade	12	0.0900563	9.68446e-10	ICAM1, IL6, TNF, CCL2, JUN, VEGFA, TLR4, CCL5, FGF2, TGFB1, SRC, KDR	13.7078	2.0134e-06
	GO:0008217	regulation of blood pressure	9	0.0675422	1.01375e-09	LEP, ACE, PTGS2, CD34, REN, HMOX1, EDN1, PPARG, NOS3	27.6791	2.10759e-06
	GO:0014068	positive regulation of phosphatidylinositol 3-kinase signaling	9	0.0675422	1.01375e-09	LEP, SELP, INS, F2, IGF1, JAK2, CAT, CCL5, KDR	27.6791	2.10759e-06
	GO:0002576	platelet degranulation	10	0.0750469	1.94431e-09	KNG1, SELP, ALB, VEGFA, SERPINE1, IGF1, EGF, TGFB1, PLG, TIMP1	19.4082	4.04222e-06
	GO:0043065	positive regulation of apoptotic process	14	0.105066	2.51749e-09	KNG1, IL6, TNF, PTGS2, TP53, SRC, TGFB1, CTNNB1, AKT1, TNFSF10, NOTCH1, CDKN2A, HMOX1, MAPK8	9.32889	5.23384e-06
	GO:0000187	activation of MAPK activity	10	0.0750469	2.73382e-09	MAPK1, TNF, CXCR4, PIK3CB, MAPK14, IGF1, IL1B, TLR4, EGF, FGF2	18.6827	5.6836e-06
	GO:0071456	cellular response to hypoxia	9	0.0675422	2.35409e-08	AKT1, ICAM1, PTGS2, HMOX1, BCL2, EDN1, VEGFA, TP53, SRC	18.7411	4.89403e-05
	GO:0001938	positive regulation of endothelial cell proliferation	8	0.0600375	4.69497e-08	AKT1, CCL2, F3, JUN, VEGFA, CXCL12, FGF2, KDR	23.1774	9.76036e-05
	GO:0071347	cellular response to interleukin-1	8	0.0600375	5.74147e-08	ICAM1, IL17A, IL6, CCL2, RELA, EDN1, NFKB1, CCL5	22.5245	0.000119358
	GO:0048010	vascular endothelial growth factor receptor signaling pathway	8	0.0600375	6.3346e-08	CCL2, PIK3CB, MAPK14, VEGFA, RHOA, PIK3CA, SRC, KDR	22.2116	0.000131688
	GO:0050729	positive regulation of inflammatory response	8	0.0600375	6.97872e-08	TNFRSF1A, CCL2, LDLR, SERPINE1, ITGA2, TLR4, JAK2, CCL5	21.9074	0.000145077
	GO:0035924	cellular response to vascular endothelial growth factor stimulus	6	0.0450281	8.19409e-08	VCAM1, AKT1, NOTCH1, MAPK14, VEGFA, KDR	52.1491	0.000170341
	GO:0045766	positive regulation of angiogenesis	9	0.0675422	9.73585e-08	CD34, F3, HMOX1, VEGFA, SERPINE1, IL1B, NOS3, FGF2, KDR	15.6447	0.000202388
	GO:0043123	positive regulation of I-kappaB kinase/NF-kappaB signaling	10	0.0750469	9.80943e-08	TNFRSF1A, TNFSF10, TNF, TNFSF11, RELA, HMOX1, RHOA, CD40, CASP1, CTNNB1	12.4164	0.000203917
	GO:0007159	leukocyte cell-cell adhesion	6	0.0450281	1.28381e-07	VCAM1, ICAM1, SELP, CD40LG, CCL5, SELE	47.9771	0.00026687
	GO:0030195	negative regulation of blood coagulation	5	0.0375235	2.66513e-07	KNG1, CD34, APOE, EDN1, SERPINE1	83.2937	0.000553927
	GO:0032355	response to estradiol	8	0.0600375	3.2279e-07	LEP, CASP3, PTGS2, ESR1, CAT, TGFB1, STAT3, CTNNB1	17.574	0.000670855
	GO:0006874	cellular calcium ion homeostasis	8	0.0600375	3.74825e-07	CAV1, CCL2, APOE, PIK3CB, CD40, CCL5, CXCL12, TGFB1	17.1961	0.000778959
	GO:0000165	MAPK cascade	11	0.0825516	6.44106e-07	MAPK1, CAV1, TNF, CCL2, INS, IL1B, JAK2, CCL5, EGF, FGF2, TGFB1	8.39295	0.0013382
	GO:0006915	apoptotic process	15	0.11257	6.60827e-07	MAPK1, CASP3, IL17A, TNFSF10, CDKN2A, CXCR4, BCL2, MAPK14, IFNG, TP53, IL1B, NFKB1, JAK2, NR3C1, CASP1	5.28849	0.00137292
	GO:0032868	response to insulin	7	0.0525328	9.5237e-07	LEP, EGR1, IL6, TNFSF10, RELA, CAT, IL10	20.8856	0.00197802
	GO:0043536	positive regulation of blood vessel endothelial cell migration	5	0.0375235	2.03257e-06	AKT1, MAPK14, VEGFA, FGF2, TGFB1	52.6065	0.00421679
	GO:0042346	positive regulation of NF-kappaB import into nucleus	5	0.0375235	3.11497e-06	TNF, PTGS2, RHOA, IL1B, TLR4	47.5964	0.00645512
	GO:0050999	regulation of nitric-oxide synthase activity	5	0.0375235	7.63587e-06	LEP, AKT1, CAV1, IL1B, NOS3	38.4432	0.0157497
	GO:2000352	negative regulation of endothelial cell apoptotic process	5	0.0375235	1.03794e-05	IL4, ICAM1, SERPINE1, IL10, KDR	35.6973	0.0213478
	GO:0050727	regulation of inflammatory response	6	0.0450281	1.46614e-05	PTGS2, RELA, ESR1, JAK2, CASP1, SELE	19.0385	0.0300214
	GO:0045765	regulation of angiogenesis	5	0.0375235	1.57716e-05	LEP, IL6, HMOX1, FGF2, CTNNB1	32.2427	0.0322577
2	GO:1901687	glutathione derivative biosynthetic process	9	0.810081	1.307e-20	GSTM1, GSTM2, GSTM3, GSTA4, GSTM4, GSTT1, GSTO1, GSTM5, GSTP1	429.341	1.64682e-18
	GO:0006749	glutathione metabolic process	9	0.810081	5.72407e-17	GSTM1, GSTM2, GSTM3, GSTA4, GSTM4, GSTT1, GSTO1, GSTM5, GSTP1	168.67	1.39888e-14
	GO:0042178	xenobiotic catabolic process	5	0.450045	1.44037e-11	GSTM1, GSTM2, GSTM3, GSTM4, GSTO1	749.643	1.81487e-09
	GO:0008152	metabolic process	8	0.720072	5.32432e-11	GSTM1, GSTM2, GSTM3, GSTA4, GSTM4, GSTO1, GSTM5, GSTP1	49.9762	6.70864e-09
	GO:0018916	nitrobenzene metabolic process	4	0.360036	2.30547e-09	GSTM1, GSTM2, GSTM3, GSTM4	1049.5	2.9049e-07
	GO:0006805	xenobiotic metabolic process	5	0.450045	5.6555e-07	CYP3A5, GSTA4, CYP2C19, CYP2C9, GSTP1	67.2756	7.12567e-05
	GO:0070458	cellular detoxification of nitrogen compound	3	0.270027	2.23325e-06	GSTM1, GSTM2, GSTM3	1049.5	0.00028135
	GO:0098869	cellular oxidant detoxification	4	0.360036	3.04529e-05	GSTM2, GSTT1, GSTO1, GSTP1	59.9714	0.00382978
	GO:0008202	steroid metabolic process	3	0.270027	0.000658473	CYP3A5, CYP2C19, CYP2C9	73.2209	0.0796442
	GO:0055114	oxidation-reduction process	5	0.450045	0.00153036	MTHFR, CYP2C19, CYP2C9, ALOX5, GSTO1	8.86402	0.175496
	GO:0042737	drug catabolic process	2	0.180018	0.00534853	CYP3A5, CYP2C9	349.833	0.491212
	GO:0016098	monoterpenoid metabolic process	2	0.180018	0.00534853	CYP2C19, CYP2C9	349.833	0.491212
	GO:0070989	oxidative demethylation	2	0.180018	0.0106704	CYP3A5, CYP2C9	174.917	0.741197
3	GO:0042632	cholesterol homeostasis	14	0.249822	1.34444e-23	APOC2, ABCA1, ABCG1, MTTP, APOA4, APOA2, APOA1, ABCG5, CYP7A1, LCAT, APOA5, CETP, LIPC, NR1H3	102.035	8.25484e-21
	GO:0042157	lipoprotein metabolic process	12	0.214133	6.46264e-22	APOA4, APOA2, APOA1, LPA, LCAT, APOA5, APOC1, APOC2, NPC1L1, CETP, ABCA1, ABCG1	147.298	3.96806e-19
	GO:0043691	reverse cholesterol transport	10	0.178444	1.15978e-20	APOA4, APOA2, APOA1, LCAT, APOA5, APOC2, CETP, ABCA1, LIPC, ABCG1	259.136	7.12107e-18
	GO:0034375	high-density lipoprotein particle remodeling	9	0.1606	9.56771e-19	APOA4, APOA2, APOA1, LCAT, APOC1, CETP, LIPC, PLTP, ABCG1	279.867	5.87457e-16
	GO:0033344	cholesterol efflux	9	0.1606	1.58241e-16	APOA4, APOA2, APOA1, ABCG5, APOA5, APOC1, APOC2, ABCA1, ABCG1	167.92	6.81677e-14
	GO:0033700	phospholipid efflux	8	0.142755	3.05766e-16	APOA4, APOA2, APOA1, APOA5, APOC1, APOC2, ABCA1, ABCG1	266.54	2.04503e-13
	GO:0008203	cholesterol metabolic process	10	0.178444	1.09878e-14	APOA4, APOA2, APOA1, LCAT, APOC1, CETP, ABCA1, LIPC, ABCG1, SREBF2	68.5948	6.7486e-12
	GO:0070328	triglyceride homeostasis	7	0.124911	1.16615e-11	APOA4, APOA1, APOA5, APOC2, CETP, LIPC, NR1H3	125.581	7.16013e-09
	GO:0006869	lipid transport	8	0.142755	1.78152e-10	APOA4, APOA2, APOA1, LPA, APOA5, APOC2, CETP, PLTP	49.0994	1.09385e-07
	GO:0034372	very-low-density lipoprotein particle remodeling	5	0.089222	5.50932e-10	APOA4, LCAT, APOC2, CETP, LIPC	333.175	3.38272e-07
	GO:0034380	high-density lipoprotein particle assembly	5	0.089222	1.10024e-09	APOA4, APOA2, APOA1, APOA5, ABCA1	291.528	6.75545e-07
	GO:0042158	lipoprotein biosynthetic process	5	0.089222	1.9775e-09	APOA4, APOA2, APOA1, LCAT, MTTP	259.136	1.21419e-06
	GO:0010873	positive regulation of cholesterol esterification	5	0.089222	1.9775e-09	APOA4, APOA2, APOA1, APOA5, APOC1	259.136	1.21419e-06
	GO:0051006	positive regulation of lipoprotein lipase activity	5	0.089222	3.29097e-09	APOA4, APOA1, APOA5, APOC2, NR1H3	233.222	2.02065e-06
	GO:0045723	positive regulation of fatty acid biosynthetic process	5	0.089222	3.29097e-09	APOA4, APOA1, APOA5, APOC2, NR1H3	233.222	2.02065e-06
	GO:0010745	negative regulation of macrophage derived foam cell differentiation	5	0.089222	1.11554e-08	ITGAV, CETP, ABCA1, ABCG1, NR1H3	179.402	6.84938e-06
	GO:0006629	lipid metabolic process	8	0.142755	2.94789e-08	LPA, LCAT, APOC1, APOC2, LIPC, PLTP, MTTP, SREBF2	23.7679	1.80999e-05
	GO:0030300	regulation of intestinal cholesterol absorption	4	0.0713776	8.27158e-08	APOA4, APOA2, APOA1, APOA5	373.156	5.07862e-05
	GO:0010898	positive regulation of triglyceride catabolic process	4	0.0713776	4.61225e-07	APOA4, APOA1, APOA5, APOC2	233.222	0.000283152
	GO:0055091	phospholipid homeostasis	4	0.0713776	6.90849e-07	APOA1, CETP, ABCA1, ABCG1	207.309	0.000424092
	GO:0006641	triglyceride metabolic process	5	0.089222	7.90782e-07	APOA2, APOA5, APOC1, CETP, MTTP	66.6349	0.000485422
	GO:0046470	phosphatidylcholine metabolic process	4	0.0713776	9.85517e-07	APOA4, LCAT, APOA5, CETP	186.578	0.000604925
	GO:0006695	cholesterol biosynthetic process	5	0.089222	1.10988e-06	APOA4, APOA1, HMGCR, APOA5, NPC1L1	61.3743	0.000681235
	GO:0034374	low-density lipoprotein particle remodeling	4	0.0713776	1.35315e-06	APOA2, CETP, LIPC, ABCG1	169.616	0.000830489
	GO:0010875	positive regulation of cholesterol efflux	4	0.0713776	2.97235e-06	ABCA1, PLTP, ABCG1, NR1H3	133.27	0.00182336
	GO:0030301	cholesterol transport	4	0.0713776	4.55979e-06	APOA1, LCAT, NPC1L1, CETP	116.611	0.0027958
	GO:0001523	retinoid metabolic process	5	0.089222	7.58443e-06	APOA4, APOA2, APOA1, APOC2, SDC2	38.2332	0.00464603
	GO:0034370	triglyceride-rich lipoprotein particle remodeling	3	0.0535332	1.2645e-05	APOA2, APOA5, APOC2	466.444	0.00773403
	GO:0007584	response to nutrient	5	0.089222	1.64047e-05	APOA1, ABCG5, HMGCR, SERPINC1, ABCA1	31.5165	0.010022
	GO:0032375	negative regulation of cholesterol transport	3	0.0535332	2.52569e-05	APOA2, APOC1, APOC2	349.833	0.0153883
	GO:0042493	response to drug	7	0.124911	3.49507e-05	APOA2, UTS2, APOA1, ABCG5, NPC1L1, ABCA1, HTR2A	10.7405	0.0212315
	GO:0010887	negative regulation of cholesterol storage	3	0.0535332	6.2977e-05	ABCA1, ABCG1, NR1H3	233.222	0.037931
	GO:0034382	chylomicron remnant clearance	3	0.0535332	6.2977e-05	APOC1, APOC2, LIPC	233.222	0.037931
	GO:0034384	high-density lipoprotein particle clearance	3	0.0535332	6.2977e-05	APOA2, APOA1, APOC2	233.222	0.037931
	GO:0007220	Notch receptor processing	3	0.0535332	0.00049726	PSEN1, NOTCH4, JAG1	87.4583	0.263167
	GO:0006656	phosphatidylcholine biosynthetic process	3	0.0535332	0.0012286	APOA2, APOA1, LCAT	55.9733	0.529906
	GO:0019433	triglyceride catabolic process	3	0.0535332	0.0012286	APOA1, APOA5, LIPC	55.9733	0.529906
	GO:0007204	positive regulation of cytosolic calcium ion concentration	4	0.0713776	0.00269829	EDNRA, UTS2, P2RY1, F2R	13.9237	0.809668
	GO:0055088	lipid homeostasis	3	0.0535332	0.00297963	APOA4, CETP, NR1H3	35.8803	0.839943
	GO:0045893	positive regulation of transcription, DNA-templated	6	0.107066	0.00403829	AGTR2, PSEN1, TGFBR1, NOTCH4, NR1H3, F2R	5.4343	0.916635
	GO:0000186	activation of MAPKK activity	3	0.0535332	0.004124	PSEN1, TGFBR1, F2R	30.4203	0.920926
	GO:0010902	positive regulation of very-low-density lipoprotein particle remodeling	2	0.0356888	0.00416443	APOA5, APOC2	466.444	0.922873
	GO:0090107	regulation of high-density lipoprotein particle assembly	2	0.0356888	0.00416443	LCAT, ABCA1	466.444	0.922873
	GO:0070374	positive regulation of ERK1 and ERK2 cascade	4	0.0713776	0.00570056	HMGCR, P2RY1, HTR2A, F2R	10.6616	0.970108
	GO:0034371	chylomicron remodeling	2	0.0356888	0.00624032	APOA4, APOC2	310.963	0.978583
	GO:0018158	protein oxidation	2	0.0356888	0.00624032	APOA2, APOA1	310.963	0.978583
	GO:0010903	negative regulation of very-low-density lipoprotein particle remodeling	2	0.0356888	0.00624032	APOA2, APOA1	310.963	0.978583
	GO:0055098	response to low-density lipoprotein particle	2	0.0356888	0.00624032	ABCA1, SREBF2	310.963	0.978583
	GO:0008217	regulation of blood pressure	3	0.0535332	0.00808522	EDNRA, UTS2, AGTR2	21.5282	0.993157
	GO:0045833	negative regulation of lipid metabolic process	2	0.0356888	0.00831201	APOC1, APOC2	233.222	0.994053
	GO:0032369	negative regulation of lipid transport	2	0.0356888	0.00831201	ITGAV, NR1H3	233.222	0.994053
	GO:0060192	negative regulation of lipase activity	2	0.0356888	0.00831201	APOA2, APOA1	233.222	0.994053
	GO:0010916	negative regulation of very-low-density lipoprotein particle clearance	2	0.0356888	0.00831201	APOC1, APOC2	233.222	0.994053
	GO:0032374	regulation of cholesterol transport	2	0.0356888	0.00831201	APOA4, APOC1	233.222	0.994053
	GO:0007200	phospholipase C-activating G-protein coupled receptor signaling pathway	3	0.0535332	0.00832704	P2RY1, HTR2A, F2R	21.202	0.994108
	GO:0007186	G-protein coupled receptor signaling pathway	7	0.124911	0.00991494	EDNRA, AGTR2, APOA1, C3, P2RY1, ABCA1, F2R	3.63194	0.997797
	GO:0032489	regulation of Cdc42 protein signal transduction	2	0.0356888	0.0103795	APOA1, ABCA1	186.578	0.998349
	GO:0034197	triglyceride transport	2	0.0356888	0.0103795	CETP, MTTP	186.578	0.998349
	GO:0038027	apolipoprotein A-I-mediated signaling pathway	2	0.0356888	0.0103795	ITGAV, ABCA1	186.578	0.998349
	GO:0015918	sterol transport	2	0.0356888	0.0103795	ABCG5, NPC1L1	186.578	0.998349
	GO:0050996	positive regulation of lipid catabolic process	2	0.0356888	0.0103795	APOA2, APOA5	186.578	0.998349
	GO:0043085	positive regulation of catalytic activity	3	0.0535332	0.012335	APOA2, PSEN1, APOC1	17.2757	0.99951
	GO:0018206	peptidyl-methionine modification	2	0.0356888	0.0124428	APOA2, APOA1	155.481	0.999542
	GO:0032367	intracellular cholesterol transport	2	0.0356888	0.0124428	ABCA1, ABCG1	155.481	0.999542
	GO:0002740	negative regulation of cytokine secretion involved in immune response	2	0.0356888	0.0124428	APOA2, APOA1	155.481	0.999542
	GO:0010700	negative regulation of norepinephrine secretion	2	0.0356888	0.0145019	AGTR2, P2RY1	133.27	0.999873
	GO:0007160	cell-matrix adhesion	3	0.0535332	0.0150704	ITGAV, ITGB2, VCL	15.5481	0.999911
	GO:0030299	intestinal cholesterol absorption	2	0.0356888	0.0186077	ABCG5, NPC1L1	103.654	0.99999
	GO:2000188	regulation of cholesterol homeostasis	2	0.0356888	0.0186077	NR1H3, SREBF2	103.654	0.99999
	GO:0006497	protein lipidation	2	0.0356888	0.0226968	ABCA1, MTTP	84.8081	0.999999
	GO:0007219	Notch signaling pathway	3	0.0535332	0.02388	PSEN1, NOTCH4, JAG1	12.1681	1
	GO:0045766	positive regulation of angiogenesis	3	0.0535332	0.02388	UTS2, C3, ITGB2	12.1681	1
	GO:0042312	regulation of vasodilation	2	0.0356888	0.0247352	UTS2, P2RY1	77.7407	1
	GO:0071397	cellular response to cholesterol	2	0.0356888	0.0247352	CYP7A1, ABCA1	77.7407	1
	GO:0010951	negative regulation of endopeptidase activity	3	0.0535332	0.0262441	LPA, C3, SERPINC1	11.5647	1
	GO:0043277	apoptotic cell clearance	2	0.0356888	0.0308255	ITGAV, NR1H3	62.1926	1
	GO:0045445	myoblast differentiation	2	0.0356888	0.0308255	HMGCR, JAG1	62.1926	1
	GO:0050995	negative regulation of lipid catabolic process	2	0.0356888	0.0328474	APOA2, APOC1	58.3056	1
	GO:0001709	cell fate determination	2	0.0356888	0.0368788	NOTCH4, JAG1	51.8272	1
	GO:0006939	smooth muscle contraction	2	0.0356888	0.0368788	EDNRA, HTR2A	51.8272	1
	GO:0043393	regulation of protein binding	2	0.0356888	0.0388885	PSEN1, TGFBR1	49.0994	1
	GO:0006954	inflammatory response	4	0.0713776	0.0438452	AGTR2, C3, ITGB2, F2R	4.9229	1
	GO:0070371	ERK1 and ERK2 cascade	2	0.0356888	0.0488756	APOA1, ITGAV	38.8704	1
4	GO:0002576	platelet degranulation	17	0.302922	7.79849e-27	F13A1, CLU, F8, TGFB3, PF4, AHSG, TGFB2, FGG, CD36, F5, FGA, PPBP, FGB, SERPINF2, APOH, ITIH4, ITGA2B	74.9053	6.44935e-24
	GO:0070374	positive regulation of ERK1 and ERK2 cascade	9	0.160371	2.79666e-09	CCL11, BMP4, HMGB1, FGG, CD36, FGA, FGB, SERPINF2, ANGPT1	23.3402	2.31284e-06
	GO:0031639	plasminogen activation	4	0.0712758	7.53452e-07	FGG, FGA, FGB, APOH	201.706	0.000622911
	GO:0050714	positive regulation of protein secretion	5	0.0890948	9.97832e-07	FGG, FGA, FGB, TGFB3, TGFB2	63.033	0.000824867
	GO:0007596	blood coagulation	7	0.124733	2.36453e-06	FGG, CD36, F5, FGA, FGB, F13A1, F8	17.2656	0.00195356
	GO:0051258	protein polymerization	4	0.0712758	2.55024e-06	FGG, FGA, FGB, VTN	139.642	0.00210682
	GO:0030198	extracellular matrix organization	7	0.124733	3.40853e-06	PTK2, FGG, FGA, FGB, VTN, DCN, ITGA2B	16.2085	0.00281489
	GO:0030168	platelet activation	6	0.106914	4.39241e-06	FGG, F5, FGA, FGB, F8, PF4	23.6785	0.00362594
	GO:0042730	fibrinolysis	4	0.0712758	1.17204e-05	FGG, FGA, FGB, SERPINF2	86.4453	0.00964603
	GO:0045921	positive regulation of exocytosis	4	0.0712758	1.17204e-05	FGG, FGA, FGB, CFTR	86.4453	0.00964603
	GO:0032967	positive regulation of collagen biosynthetic process	4	0.0712758	1.55608e-05	BMP4, SERPINF2, TGFB3, ENG	78.9283	0.0127864
	GO:0032496	response to lipopolysaccharide	6	0.106914	2.46703e-05	APOB, PPBP, ELANE, PF4, DCN, CHUK	16.6038	0.0201959
	GO:0042060	wound healing	5	0.0890948	2.50529e-05	PPARA, TGFB3, DCN, ENG, TGFB2	28.3649	0.0205059
	GO:0072378	blood coagulation, fibrin clot formation	3	0.0534569	2.67405e-05	FGG, FGA, FGB	340.378	0.021872
	GO:2000352	negative regulation of endothelial cell apoptotic process	4	0.0712758	2.8573e-05	FGG, FGA, FGB, ANGPT1	64.834	0.0233532
	GO:0007160	cell-matrix adhesion	5	0.0890948	3.98631e-05	FGG, FGA, FGB, VTN, ITGA2B	25.2132	0.0324299
	GO:0007179	transforming growth factor beta receptor signaling pathway	5	0.0890948	4.34585e-05	PTK2, TGFB3, ENG, CDH5, TGFB2	24.6651	0.0353027
	GO:0006953	acute-phase response	4	0.0712758	7.84285e-05	SERPINF2, ITIH4, F8, AHSG	46.5475	0.0628041
	GO:0070527	platelet aggregation	4	0.0712758	9.12123e-05	FGG, FGA, FGB, ITGA2B	44.2769	0.072661
	GO:0090277	positive regulation of peptide hormone secretion	3	0.0534569	0.000124117	FGG, FGA, FGB	170.189	0.0975581
	GO:0032760	positive regulation of tumor necrosis factor production	4	0.0712758	0.000137524	HMGB1, CD36, CLU, PF4	38.6245	0.10751
	GO:0010862	positive regulation of pathway-restricted SMAD protein phosphorylation	4	0.0712758	0.000146476	BMP4, TGFB3, ENG, TGFB2	37.8198	0.114094
	GO:0051592	response to calcium ion	4	0.0712758	0.000257496	FGG, DUSP1, FGA, FGB	31.2992	0.191825
	GO:0014068	positive regulation of phosphatidylinositol 3-kinase signaling	4	0.0712758	0.000360779	PTK2, ANGPT1, DCN, TGFB2	27.9285	0.258009
	GO:0030593	neutrophil chemotaxis	4	0.0712758	0.000377404	CCL11, PPBP, CXCR2, TGFB2	27.5053	0.268144
	GO:0070098	chemokine-mediated signaling pathway	4	0.0712758	0.000467931	CCL11, PPBP, CXCR2, PF4	25.5683	0.320956
	GO:0001666	response to hypoxia	5	0.0890948	0.000484798	PPARA, TGFB3, MMP14, ENG, TGFB2	13.193	0.330367
	GO:0030301	cholesterol transport	3	0.0534569	0.000526218	APOB, CD36, CFTR	85.0946	0.352927
	GO:0010744	positive regulation of macrophage derived foam cell differentiation	3	0.0534569	0.000526218	APOB, CD36, PF4	85.0946	0.352927
	GO:0022617	extracellular matrix disassembly	4	0.0712758	0.000571336	ELANE, DCN, MMP14, ENG	23.8862	0.376639
	GO:0042127	regulation of cell proliferation	5	0.0890948	0.000637709	PTK2, PPBP, TGFB3, PF4, ENG	12.2659	0.409953
	GO:0006954	inflammatory response	6	0.106914	0.00120898	CCL11, HMGB1, PPBP, CXCR2, PF4, CHUK	7.18477	0.632278
	GO:0007155	cell adhesion	6	0.106914	0.00279726	CCL11, CD36, VTN, ENG, CDH5, ITGA2B	5.93252	0.90139
	GO:0070483	detection of hypoxia	2	0.0356379	0.00428329	TGFB3, ENG	453.838	0.971272
	GO:0048661	positive regulation of smooth muscle cell proliferation	3	0.0534569	0.00731574	BMP4, SERPINF2, ELANE	22.6919	0.997694
	GO:0016525	negative regulation of angiogenesis	3	0.0534569	0.00779493	APOH, PF4, DCN	21.9599	0.998453
	GO:0010936	negative regulation of macrophage cytokine production	2	0.0356379	0.0106748	TGFB3, TGFB2	181.535	0.99986
	GO:0001525	angiogenesis	4	0.0712758	0.0119511	PTK2, ANGPT1, MMP14, TGFB2	8.14059	0.999952
	GO:0034383	low-density lipoprotein particle clearance	2	0.0356379	0.0170264	APOB, CD36	113.459	0.999999
	GO:0071356	cellular response to tumor necrosis factor	3	0.0534569	0.0231765	CCL11, APOB, CHUK	12.3774	1
	GO:0002523	leukocyte migration involved in inflammatory response	2	0.0356379	0.0233384	PPBP, ELANE	82.516	1
	GO:0045766	positive regulation of angiogenesis	3	0.0534569	0.0251733	CCL11, CXCR2, ENG	11.8392	1
	GO:0030195	negative regulation of blood coagulation	2	0.0356379	0.0254336	APOH, VTN	75.6396	1
	GO:0030194	positive regulation of blood coagulation	2	0.0356379	0.0296109	CD36, APOH	64.834	1
	GO:0002690	positive regulation of leukocyte chemotaxis	2	0.0356379	0.0379134	PPBP, PF4	50.4264	1
	GO:0010596	negative regulation of endothelial cell migration	2	0.0356379	0.0379134	APOH, DCN	50.4264	1
	GO:0001935	endothelial cell proliferation	2	0.0356379	0.0379134	HMGB1, MMP14	50.4264	1
5	GO:0001666	response to hypoxia	8	0.159267	2.83936e-08	PLAT, HIF1A, PGF, TLR2, SMAD3, NOS2, ADIPOQ, SOD2	23.6674	2.28282e-05
	GO:0006954	inflammatory response	9	0.179176	4.09562e-07	CYBB, CCR5, IL18, CCR2, CRP, TLR2, IKBKB, IL1A, CSF1R	12.0835	0.000329234
	GO:0045766	positive regulation of angiogenesis	6	0.119451	2.39806e-06	CYBB, HIF1A, FLT1, PGF, SIRT1, IL1A	26.5486	0.00192619
	GO:0050729	positive regulation of inflammatory response	5	0.0995421	1.07789e-05	AGTR1, AGT, IL18, CCR2, TLR2	34.8526	0.00862886
	GO:0045599	negative regulation of fat cell differentiation	4	0.0796337	6.86128e-05	SMAD3, ADIPOQ, SIRT1, SOD2	48.4618	0.0536725
	GO:0010628	positive regulation of gene expression	6	0.119451	0.000126962	HIF1A, ACTA2, CRP, TLR2, SMAD3, IL1A	11.653	0.0970459
	GO:0034374	low-density lipoprotein particle remodeling	3	0.0597253	0.000191443	AGTR1, AGT, MPO	138.777	0.142672
	GO:0014068	positive regulation of phosphatidylinositol 3-kinase signaling	4	0.0796337	0.000253409	FLT1, AGT, IL18, SIRT1	31.3138	0.184348
	GO:0010744	positive regulation of macrophage derived foam cell differentiation	3	0.0597253	0.000415214	AGTR1, AGT, IL18	95.4091	0.283876
	GO:0006801	superoxide metabolic process	3	0.0597253	0.0006543	CYBB, NOS2, SOD2	76.3273	0.409172
	GO:0010906	regulation of glucose metabolic process	3	0.0597253	0.000793601	IGFBP3, ADIPOQ, SIRT1	69.3884	0.471815
	GO:0001525	angiogenesis	5	0.0995421	0.000813127	HIF1A, FLT1, PGF, IL18, SIRT1	11.4092	0.480048
	GO:0006955	immune response	6	0.119451	0.00111422	CCR5, IL18, CCR2, TLR2, SMAD3, IL1A	7.252	0.591937
	GO:0043066	negative regulation of apoptotic process	6	0.119451	0.00157221	SMAD3, MPO, IKBKB, SIRT1, CSF1R, SOD2	6.71009	0.717776
	GO:0031663	lipopolysaccharide-mediated signaling pathway	3	0.0597253	0.00168387	IL18, TLR2, SCARB1	47.7045	0.742046
	GO:0019221	cytokine-mediated signaling pathway	4	0.0796337	0.00195065	CCR2, SOCS1, IL1A, CSF1R	15.5374	0.791925
	GO:0007204	positive regulation of cytosolic calcium ion concentration	4	0.0796337	0.00208078	AGTR1, CCR5, AGT, CCR2	15.1895	0.812633
	GO:0045429	positive regulation of nitric oxide biosynthetic process	3	0.0597253	0.00302581	AGT, SMAD3, SOD2	35.5011	0.912528
	GO:0002034	regulation of blood vessel size by renin-angiotensin	2	0.0398168	0.00570646	AGTR1, AGT	339.232	0.98996
	GO:0008285	negative regulation of cell proliferation	5	0.0995421	0.00649923	TLR2, IGFBP3, IL1A, CSF1R, SOD2	6.42485	0.994713
	GO:0042632	cholesterol homeostasis	3	0.0597253	0.00658921	IL18, SCARB1, SIRT1	23.8523	0.995084
	GO:0008217	regulation of blood pressure	3	0.0597253	0.00679035	ACTA2, AGT, SOD2	23.4853	0.995823
	GO:0032868	response to insulin	3	0.0597253	0.00720094	TLR2, IRS1, SIRT1	22.7843	0.997004
	GO:0032909	regulation of transforming growth factor beta2 production	2	0.0398168	0.00760159	HIF1A, SMAD3	254.424	0.997834
	GO:0002018	renin-angiotensin regulation of aldosterone production	2	0.0398168	0.00760159	AGTR1, AGT	254.424	0.997834
	GO:0002248	connective tissue replacement involved in inflammatory response wound healing	2	0.0398168	0.00760159	HIF1A, IL1A	254.424	0.997834
	GO:0097411	hypoxia-inducible factor-1alpha signaling pathway	2	0.0398168	0.00760159	CYBB, HIF1A	254.424	0.997834
	GO:0001938	positive regulation of endothelial cell proliferation	3	0.0597253	0.00762255	HIF1A, PGF, SIRT1	22.1238	0.997871
	GO:0048010	vascular endothelial growth factor receptor signaling pathway	3	0.0597253	0.00827545	CYBB, FLT1, PGF	21.202	0.998746
	GO:0003081	regulation of systemic arterial blood pressure by renin-angiotensin	2	0.0398168	0.0113814	AGTR1, AGT	169.616	0.999899
	GO:0071639	positive regulation of monocyte chemotactic protein-1 production	2	0.0398168	0.013266	ADIPOQ, IL1A	145.385	0.999978
	GO:0071456	cellular response to hypoxia	3	0.0597253	0.014351	HIF1A, FOXO3, SIRT1	15.9015	0.999991
	GO:0050665	hydrogen peroxide biosynthetic process	2	0.0398168	0.0170249	CYBB, SOD2	113.077	0.999999
	GO:0032930	positive regulation of superoxide anion generation	2	0.0398168	0.0170249	AGT, CRP	113.077	0.999999
	GO:0010873	positive regulation of cholesterol esterification	2	0.0398168	0.0170249	AGTR1, AGT	113.077	0.999999
	GO:0006979	response to oxidative stress	3	0.0597253	0.0185582	APP, MPO, SIRT1	13.8777	1
	GO:0038166	angiotensin-activated signaling pathway	2	0.0398168	0.0188991	AGTR1, AGT	101.77	1
	GO:0050707	regulation of cytokine secretion	2	0.0398168	0.0207699	SOCS1, TLR2	92.5179	1
	GO:0042535	positive regulation of tumor necrosis factor biosynthetic process	2	0.0398168	0.0207699	CYBB, CCR2	92.5179	1
	GO:0007252	I-kappaB phosphorylation	2	0.0398168	0.0226372	TLR2, IKBKB	84.8081	1
	GO:0019430	removal of superoxide radicals	2	0.0398168	0.0226372	MPO, SOD2	84.8081	1
	GO:2001275	positive regulation of glucose import in response to insulin stimulus	2	0.0398168	0.0245011	AGT, IRS1	78.2844	1
	GO:0046628	positive regulation of insulin receptor signaling pathway	2	0.0398168	0.0245011	IRS1, SIRT1	78.2844	1
	GO:0010745	negative regulation of macrophage derived foam cell differentiation	2	0.0398168	0.0245011	CRP, ADIPOQ	78.2844	1
	GO:0042554	superoxide anion generation	2	0.0398168	0.0263615	CYBB, SOD2	72.6926	1
	GO:0010875	positive regulation of cholesterol efflux	2	0.0398168	0.0263615	ADIPOQ, SIRT1	72.6926	1
	GO:0014912	negative regulation of smooth muscle cell migration	2	0.0398168	0.0263615	IGFBP3, ADIPOQ	72.6926	1
	GO:1902176	negative regulation of oxidative stress-induced intrinsic apoptotic signaling pathway	2	0.0398168	0.0263615	SIRT1, SOD2	72.6926	1
	GO:0070498	interleukin-1-mediated signaling pathway	2	0.0398168	0.0263615	IKBKB, IL1A	72.6926	1
	GO:0051092	positive regulation of NF-kappaB transcription factor activity	3	0.0597253	0.0264479	AGT, TLR2, IKBKB	11.4778	1
	GO:0010629	negative regulation of gene expression	3	0.0597253	0.0279373	AGT, NOS2, SIRT1	11.1427	1
	GO:0030949	positive regulation of vascular endothelial growth factor receptor signaling pathway	2	0.0398168	0.030072	HIF1A, FLT1	63.6061	1
	GO:0002407	dendritic cell chemotaxis	2	0.0398168	0.0319221	CCR5, CCR2	59.8645	1
	GO:0032722	positive regulation of chemokine production	2	0.0398168	0.0319221	HIF1A, TLR2	59.8645	1
	GO:0008283	cell proliferation	4	0.0796337	0.0319439	ELN, PRL, IL1A, CSF1R	5.56119	1
	GO:0030225	macrophage differentiation	2	0.0398168	0.0337688	SIRT1, CSF1R	56.5387	1
	GO:0007263	nitric oxide mediated signal transduction	2	0.0398168	0.0356121	AGT, NOS2	53.563	1
	GO:0019229	regulation of vasoconstriction	2	0.0398168	0.037452	AGTR1, AGT	50.8848	1
	GO:0045777	positive regulation of blood pressure	2	0.0398168	0.037452	AGT, ADIPOQ	50.8848	1
	GO:0043123	positive regulation of I-kappaB kinase/NF-kappaB signaling	3	0.0597253	0.0375531	IKBKB, ADIPOQ, IL1A	9.48165	1
	GO:0032496	response to lipopolysaccharide	3	0.0597253	0.0388334	TLR2, MPO, SOD2	9.3082	1
	GO:0051403	stress-activated MAPK cascade	2	0.0398168	0.0392885	AGT, IKBKB	48.4618	1
	GO:0042346	positive regulation of NF-kappaB import into nucleus	2	0.0398168	0.0392885	IL18, TLR2	48.4618	1
	GO:0051000	positive regulation of nitric-oxide synthase activity	2	0.0398168	0.0411216	HIF1A, SCARB1	46.259	1
	GO:0016239	positive regulation of macroautophagy	2	0.0398168	0.0429513	HIF1A, SIRT1	44.2477	1
	GO:0032757	positive regulation of interleukin-8 production	2	0.0398168	0.0484201	TLR2, ADIPOQ	39.1422	1
	GO:0070328	triglyceride homeostasis	2	0.0398168	0.0484201	IL18, SCARB1	39.1422	1
8	GO:0030335	positive regulation of cell migration	5	0.198728	2.29096e-05	PRKCA, PDGFB, CXCL16, BCAR1, F7	26.8414	0.00687216
	GO:0010595	positive regulation of endothelial cell migration	3	0.119237	0.000859712	PRKCA, BCAR1, ITGB3	64.4194	0.228088
	GO:0001938	positive regulation of endothelial cell proliferation	3	0.119237	0.00192395	PRKCA, PDGFB, ITGB3	42.9463	0.439915
	GO:0008286	insulin receptor signaling pathway	3	0.119237	0.00245049	SREBF1, BCAR1, IGFBP1	37.991	0.522171
	GO:0007596	blood coagulation	3	0.119237	0.0129546	P2RY12, F7, ITGB3	16.1049	0.980254
	GO:0043536	positive regulation of blood vessel endothelial cell migration	2	0.0794913	0.017959	PRKCA, PDGFB	103.975	0.995724
	GO:0014911	positive regulation of smooth muscle cell migration	2	0.0794913	0.0188958	RETN, PDGFB	98.7765	0.996792
	GO:0048008	platelet-derived growth factor receptor signaling pathway	2	0.0794913	0.0272892	PDGFB, BCAR1	68.1217	0.999758
	GO:0042493	response to drug	3	0.119237	0.0331652	SREBF1, LPL, SST	9.74768	0.999961
	GO:0070527	platelet aggregation	2	0.0794913	0.0383757	P2RY12, ITGB3	48.1836	0.999992
12	GO:0055089	fatty acid homeostasis	3	0.0824629	0.0001043	PRKAA1, PRKAA2, NR1H4	184.527	0.0361502
	GO:0043066	negative regulation of apoptotic process	6	0.164926	0.000158175	UCP2, GHRL, PRKAA1, PRKAA2, NR1H4, PROC	10.5444	0.0543098
	GO:0007596	blood coagulation	4	0.109951	0.00128623	F10, TFPI, SERPIND1, PROC	17.383	0.365127
	GO:0050728	negative regulation of inflammatory response	3	0.0824629	0.00393033	GHRL, NR1H4, PROC	30.3653	0.750959
	GO:0007598	blood coagulation, extrinsic pathway	2	0.0549753	0.00594175	F10, TFPI	319.848	0.877995
	GO:0042593	glucose homeostasis	3	0.0824629	0.00634198	PRKAA1, PRKAA2, NR1H4	23.7511	0.894162
	GO:2000272	negative regulation of receptor activity	2	0.0549753	0.00712607	PCSK9, PPARGC1A	266.54	0.919902
	GO:2000505	regulation of energy homeostasis	2	0.0549753	0.0142039	PRKAA1, PRKAA2	133.27	0.99359
	GO:0045821	positive regulation of glycolytic process	2	0.0549753	0.0165525	PRKAA1, PRKAA2	114.231	0.997238
	GO:0019395	fatty acid oxidation	2	0.0549753	0.0165525	PRKAA1, PPARGC1A	114.231	0.997238
	GO:0008610	lipid biosynthetic process	2	0.0549753	0.0165525	PRKAA1, PRKAA2	114.231	0.997238
	GO:0008284	positive regulation of cell proliferation	4	0.109951	0.0170399	VIP, NAMPT, ADM, PRKAA1	6.86368	0.997682
	GO:0001666	response to hypoxia	3	0.0824629	0.0175598	ADM, UCP2, PRKAA1	13.9468	0.998077
13	GO:0070328	triglyceride homeostasis	3	0.78125	2.30534e-06	APOC3, ANGPTL3, GPIHBP1	645.846	0.000124481
	GO:0042632	cholesterol homeostasis	3	0.78125	1.43002e-05	APOC3, ANGPTL3, GPIHBP1	262.375	0.000771917
	GO:0051005	negative regulation of lipoprotein lipase activity	2	0.520833	0.000595451	APOC3, ANGPTL3	2238.93	0.0316522
	GO:0006869	lipid transport	2	0.520833	0.00903171	APOC3, GPIHBP1	147.298	0.38733
14	GO:0034435	cholesterol esterification	2	0.621118	0.000357292	SOAT1, SOAT2	3731.56	0.00427909
	GO:0010742	macrophage derived foam cell differentiation	2	0.621118	0.00071452	SOAT1, SOAT2	1865.78	0.00854062
	GO:0034379	very-low-density lipoprotein particle assembly	2	0.621118	0.000952636	SOAT1, SOAT2	1399.33	0.0113719
	GO:0033344	cholesterol efflux	2	0.621118	0.00297548	SOAT1, SOAT2	447.787	0.0351272
	GO:0042632	cholesterol homeostasis	2	0.621118	0.00760838	SOAT1, SOAT2	174.917	0.0875752
	GO:0008203	cholesterol metabolic process	2	0.621118	0.00808294	SOAT1, SOAT2	164.627	0.0927973
15	GO:0006469	negative regulation of protein kinase activity	2	0.393701	0.0117569	PRKAR1A, GP1BA	113.077	0.331089
	GO:0007596	blood coagulation	2	0.393701	0.0217958	PRKAR1A, GP1BA	60.8406	0.52728
