# Supplementary material for: Integrating systematic biological and proteomics strategies to explore the pharmacological mechanism of danshen yin modified on atherosclerosis
Source: J Cell Mol Med. 2020 Nov 2;24(23):13876–98. doi: 10.1111/jcmm.15979 (PMC7753997; doi:10.1111/jcmm.15979)
Supplement: Supplementary file 12 — Table S4 [file JCMM-24-13876-s012.xlsx]

## Sheet: Sheet1
Table S4 Pathway enrichment analysis of AS PPI network
Term	Pathway	Count	%	Pvalue	Genes	Fold Enrichment	Bonferroni
hsa04668	TNF signaling pathway	36	0.0437711	2.74151e-17	CCL2, TNF, PTGS2, MMP9, CSF1, EDN1, NFKB1, JAG1, CX3CL1, MMP3, CCL5, VCAM1, AKT1, FOS, TNFRSF1A, CASP3, PIK3CA, IL1B, CHUK, LTA, AKT2, PIK3CG, ICAM1, IL6, PIK3CB, RELA, MAPK10, MMP14, MAPK1, MAPK12, JUN, MAPK14, IKBKG, MAPK8, IKBKB, SELE	5.47147	6.88119e-15
hsa04610	Complement and coagulation cascades	25	0.0303966	7.51344e-13	C3, F13A1, FGG, FGA, FGB, SERPINE1, SERPINC1, PLAT, F11, KNG1, F10, C4A, F8, F7, PLG, PROC, VWF, THBD, F5, SERPINF2, F3, F2, TFPI, SERPIND1, F2R	5.89218	1.88601e-10
hsa04920	Adipocytokine signaling pathway	25	0.0303966	1.07957e-12	IRS4, PPARA, TNF, RELA, NFKB1, MAPK10, POMC, PPARGC1A, IRS1, ADIPOQ, STAT3, AKT1, LEP, TNFRSF1A, CD36, NPY, IKBKG, JAK2, MAPK8, PRKAA1, PRKAA2, IKBKB, AGRP, CHUK, AKT2	5.808	2.70975e-10
hsa04066	HIF-1 signaling pathway	29	0.0352601	1.29158e-12	EDN1, NFKB1, TLR4, TIMP1, AKT1, INS, BCL2, HMOX1, IFNG, SERPINE1, PIK3CA, ANGPT1, NOS3, NOS2, EGF, AKT2, PRKCA, PIK3CG, IL6, FLT1, PIK3CB, RELA, IGF1, STAT3, MAPK1, HIF1A, PLCG1, VEGFA, NPPA	4.9126	3.242e-10
hsa04151	PI3K-Akt signaling pathway	57	0.0693043	7.01905e-12	PDGFB, PGF, PDGFA, TLR2, VTN, NFKB1, TLR4, FOXO3, AKT1, PIK3CA, NOS3, ANGPT1, PRL, FGF2, CHUK, GHR, AKT2, PRKCA, PIK3CG, PIK3CB, RELA, TP53, FGF23, IRS1, MAPK1, VEGFA, GNB3, ITGA2B, IBSP, CSF1, COL3A1, ITGB3, PTK2, INS, BCL2, ITGAV, RAC1, PRKAA1, PRKAA2, EGF, THBS4, SPP1, CSF1R, IL4, IL6, FLT1, COL4A1, TNXB, ITGA2, IGF1, KDR, VWF, LAMA1, IKBKG, JAK2, IKBKB, F2R	2.68683	1.76178e-09
hsa04620	Toll-like receptor signaling pathway	29	0.0352601	1.84202e-11	TNF, TLR2, CXCL8, NFKB1, TLR4, CCL5, AKT1, FOS, RAC1, PIK3CA, IL1B, CHUK, SPP1, AKT2, PIK3CG, IL6, PIK3CB, RELA, MAPK10, CD40, MAPK1, MAPK12, JUN, MAPK14, IKBKG, IL12A, MAPK8, IKBKB, CD14	4.44915	4.62346e-09
hsa04931	Insulin resistance	27	0.0328283	9.07799e-10	PPARA, TNF, NFKB1, AKT1, NR1H2, TNFRSF1A, INS, PIK3CA, PRKAA1, NOS3, PRKAA2, NR1H3, AKT2, SREBF1, PIK3CG, IL6, PIK3CB, RELA, MAPK10, IRS1, PPARGC1A, STAT3, CD36, GFPT1, GFPT2, MAPK8, IKBKB	4.0656	2.27857e-07
hsa04621	NOD-like receptor signaling pathway	19	0.0231014	2.57373e-09	IL6, TNF, CCL2, RELA, IL18, CXCL8, NFKB1, MAPK10, NLRP3, CCL5, MAPK1, MAPK12, MAPK14, IKBKG, IL1B, MAPK8, IKBKB, CASP1, CHUK	5.5176	6.46005e-07
hsa04975	Fat digestion and absorption	16	0.0194538	3.30458e-09	PNLIP, ABCA1, MTTP, ABCG8, APOA4, CEL, APOB, APOA1, ABCG5, CD36, PLA2G2A, NPC1L1, SCARB1, FABP2, AGPAT2, LIPF	6.67176	8.2945e-07
hsa04064	NF-kappa B signaling pathway	23	0.0279649	6.90579e-09	ICAM1, IL1R1, TNF, PTGS2, RELA, CXCL8, NFKB1, TLR4, CD40, CXCL12, VCAM1, TNFRSF1A, CCL13, TNFSF11, PLCG1, CD40LG, BCL2, IKBKG, IL1B, IKBKB, CD14, CHUK, LTA	4.29926	1.73335e-06
hsa04611	Platelet activation	28	0.0340442	1.36718e-08	COL3A1, PTGS1, ITGB3, PRKG1, SRC, AKT1, FGG, GP6, FGA, FGB, P2RY1, RHOA, PIK3CA, GP1BA, NOS3, AKT2, PIK3CG, ROCK1, PIK3CB, ITGA2, P2RY12, VWF, MAPK1, MAPK12, MAPK14, MYLK, F2R, ITGA2B	3.50267	3.43161e-06
hsa04670	Leukocyte transendothelial migration	26	0.0316125	1.81287e-08	BCAR1, MMP9, ITGB2, CXCL12, MMP2, CDH5, ITGAM, CTNNB1, VCL, VCAM1, PTK2, CXCR4, RAC1, RHOA, PIK3CA, PRKCA, PIK3CG, ICAM1, ROCK1, NCF1, PIK3CB, CYBA, MAPK12, PLCG1, MAPK14, PECAM1	3.67672	4.5503e-06
hsa04722	Neurotrophin signaling pathway	26	0.0316125	4.47358e-08	PIK3CG, PIK3CB, RELA, TP53, NFKB1, FOXO3, MAPK10, IRS1, AKT1, MAPK1, BDNF, PLCG1, MAPK12, PSEN1, JUN, BCL2, MAPK14, RAC1, PSEN2, RHOA, SORT1, PIK3CA, MAPK8, MAPK7, IKBKB, AKT2	3.52352	1.12286e-05
hsa03320	PPAR signaling pathway	19	0.0231014	6.04553e-08	PPARA, LPL, PPARD, OLR1, PPARG, ADIPOQ, MMP1, APOA2, APOA1, CD36, CYP27A1, CYP7A1, APOA5, APOC3, FABP3, FABP4, FABP2, PLTP, NR1H3	4.61173	1.51742e-05
hsa04010	MAPK signaling pathway	39	0.0474187	1.80084e-07	MEF2C, IL1R1, TNF, PDGFB, PDGFA, TGFB3, NFKB1, TGFB1, TGFB2, AKT1, FOS, TNFRSF1A, CASP3, BDNF, MAPT, RAC1, IL1B, EGF, FGF2, CHUK, IL1A, AKT2, PRKCA, RELA, TGFBR1, TGFBR2, TP53, FGF23, MAPK10, MAPK1, MAPK12, DUSP1, JUN, MAPK14, IKBKG, MAPK8, MAPK7, IKBKB, CD14	2.50685	4.52e-05
hsa04370	VEGF signaling pathway	17	0.0206697	4.75177e-07	PRKCA, PIK3CG, PTGS2, PIK3CB, SRC, KDR, AKT1, MAPK1, PTK2, MAPK12, PLCG1, MAPK14, RAC1, VEGFA, PIK3CA, NOS3, AKT2	4.53215	0.000119262
hsa04930	Type II diabetes mellitus	15	0.018238	6.06576e-07	IRS4, PIK3CG, TNF, PIK3CB, SOCS1, MAPK10, ADIPOQ, KCNJ11, IRS1, MAPK1, INS, PIK3CA, MAPK8, IKBKB, ABCC8	5.082	0.000152239
hsa04210	Apoptosis	16	0.0194538	3.30167e-06	PIK3CG, AKT1, TNFRSF1A, CASP3, TNFSF10, TNF, PIK3CB, BCL2, RELA, IKBKG, TP53, PIK3CA, NFKB1, IKBKB, CHUK, AKT2	4.19675	0.000828378
hsa04923	Regulation of lipolysis in adipocytes	15	0.018238	4.6378e-06	IRS4, PIK3CG, PTGS2, PIK3CB, PTGS1, PRKG1, IRS1, AKT1, ADRB2, ADRB1, NPY, INS, FABP4, PIK3CA, AKT2	4.356	0.00116341
hsa04150	mTOR signaling pathway	14	0.0170221	3.60691e-05	PRKCA, PIK3CG, TNF, PIK3CB, IGF1, IRS1, AKT1, MAPK1, INS, PIK3CA, PRKAA1, PRKAA2, IKBKB, AKT2	3.92541	0.00901265
hsa04152	AMPK signaling pathway	21	0.0255332	5.07989e-05	SREBF1, IRS4, PIK3CG, PIK3CB, HMGCR, PPARG, IGF1, CFTR, FOXO3, ADIPOQ, SIRT1, PPARGC1A, IRS1, LEP, AKT1, CD36, INS, PIK3CA, PRKAA1, PRKAA2, AKT2	2.77651	0.0126699
hsa04350	TGF-beta signaling pathway	16	0.0194538	0.000150964	BMP4, TNF, ROCK1, TGFBR1, TGFBR2, BMPR2, TGFB3, SMAD3, DCN, TGFB1, TGFB2, MAPK1, CDKN2B, IFNG, RHOA, BMP6	3.0976	0.0371859
hsa00480	Glutathione metabolism	12	0.0145904	0.000207051	GSTM1, GSTM2, GSTM3, GSTA4, GSTM4, GCLC, GSTT1, GGT1, GSTO1, GSTM5, GCLM, GSTP1	3.82645	0.0506476
hsa04913	Ovarian steroidogenesis	11	0.0133745	0.000640649	CYP2J2, CYP1A1, LDLR, PTGS2, STAR, INS, IGF1, SCARB1, ALOX5, CYP19A1, BMP6	3.65075	0.148584
hsa00590	Arachidonic acid metabolism	12	0.0145904	0.00104346	ALOX15, CYP2J2, PTGIS, CYP2C19, PTGS2, CYP2C9, PTGS1, PLA2G2A, EPHX2, GGT1, LTA4H, ALOX5	3.19916	0.230524
hsa05213	Endometrial cancer	11	0.0133745	0.00104554	PIK3CG, AKT1, MAPK1, PIK3CB, TP53, PIK3CA, FOXO3, EGF, TCF7L2, CTNNB1, AKT2	3.44013	0.230925
hsa04910	Insulin signaling pathway	18	0.0218856	0.00441594	IRS4, PIK3CG, SREBF1, PIK3CB, SOCS1, MAPK10, PPARGC1A, IRS1, AKT1, MAPK1, INS, PRKAR1A, PIK3CA, MAPK8, PRKAA1, PRKAA2, IKBKB, AKT2	2.12118	0.670723
hsa04915	Estrogen signaling pathway	14	0.0170221	0.00713866	PIK3CG, PIK3CB, MMP9, ESR1, MMP2, SRC, AKT1, KCNJ5, MAPK1, FOS, JUN, PIK3CA, NOS3, AKT2	2.29973	0.834408
hsa04022	cGMP-PKG signaling pathway	19	0.0231014	0.00783553	MEF2C, IRS4, MEF2A, ROCK1, PRKG1, IRS1, AKT1, EDNRA, AGTR1, MAPK1, ADRB2, ADRB1, INS, PDE5A, RHOA, NPPB, NOS3, MYLK, AKT2	1.95561	0.861164
hsa04630	Jak-STAT signaling pathway	17	0.0206697	0.0157016	IL4, PIK3CG, IL6, PIK3CB, CTF1, SOCS1, IL10, STAT3, LEP, AKT1, IFNG, IL12A, PIK3CA, JAK2, PRL, GHR, AKT2	1.90663	0.981171
hsa04261	Adrenergic signaling in cardiomyocytes	16	0.0194538	0.0214749	PRKCA, ACTC1, TNNI3, TPM4, AKT1, TNNT2, MAPK1, AGTR1, AGTR2, ADRB2, ADRB1, MAPK12, MAPK14, BCL2, KCNQ1, AKT2	1.8855	0.995699
