# Supplementary material for: Integrating systematic biological and proteomics strategies to explore the pharmacological mechanism of danshen yin modified on atherosclerosis
Source: J Cell Mol Med. 2020 Nov 2;24(23):13876–98. doi: 10.1111/jcmm.15979 (PMC7753997; doi:10.1111/jcmm.15979)
Supplement: Supplementary file 13 — Table S5 [file JCMM-24-13876-s013.xlsx]

## Sheet: Sheet1
Table S5 Enrichment analysis of clusters based on Gene Ontology (GO) annotation of DSYM-AS PPI network
Cluster	Term	Biological Processes	Count	%	Pvalue	Genes	Fold Enrichment	Bonferroni
1	GO:0006954	inflammatory response	21	0.234192	8.58052e-19	IL6, TNF, CCL2, PTGS2, RELA, CSF1, IL18, TLR2, CXCL8, TLR4, KIT, CD40, CCL5, IL10, TGFB1, TNFRSF1A, FOS, IL17A, CD40LG, IL1B, SPP1	15.5071	1.39348e-15
	GO:0048661	positive regulation of smooth muscle cell proliferation	11	0.122672	8.46334e-15	IL6, TNF, PTGS2, IL18, JUN, HMOX1, EDN1, ELANE, CCL5, STAT1, FGF2	51.3089	1.37028e-11
	GO:0006955	immune response	18	0.200736	4.68691e-14	IL4, IL6, TNF, CCL2, IL18, TLR2, CXCL8, TLR4, CD40, CCL5, IL10, TNFRSF1A, IL17A, TNFSF11, CD40LG, IFNG, IL1B, IL2	11.9658	7.60867e-11
	GO:0031663	lipopolysaccharide-mediated signaling pathway	9	0.100368	1.39622e-13	MAPK1, TNF, CCL2, IL18, TLR2, IL1B, TLR4, CCL5, TGFB1	78.7125	2.26818e-10
	GO:0071222	cellular response to lipopolysaccharide	12	0.133824	1.6651e-13	ICAM1, IL6, TNF, CCL2, RELA, IFNG, CXCL8, MAPK8, TLR4, CD40, IL10, SRC	29.7204	2.7045e-10
	GO:0032496	response to lipopolysaccharide	12	0.133824	1.0274e-11	VCAM1, TNFRSF1A, FOS, CASP3, PTGS2, JUN, EDN1, ELANE, TLR2, MPO, TLR4, CD40	20.478	1.6685e-08
	GO:0043406	positive regulation of MAP kinase activity	9	0.100368	2.73658e-11	TNF, TNFSF11, EDN1, ELANE, KIT, CD40, FGF2, TGFB1, SRC	42.6915	4.4442e-08
	GO:0051092	positive regulation of NF-kappaB transcription factor activity	11	0.122672	3.11878e-11	ICAM1, IL6, TNF, TNFSF11, CD40LG, RELA, TLR2, IL1B, TLR4, CD40, TGFB1	23.1469	5.06489e-08
	GO:0043066	negative regulation of apoptotic process	16	0.178432	3.31704e-11	IL4, IL6, RELA, MMP9, TP53, BCL2L1, IL10, STAT3, SRC, TIMP1, LEP, CASP3, CD40LG, MPO, MAPK8, IL2	9.84147	5.38687e-08
	GO:0071347	cellular response to interleukin-1	9	0.100368	1.271e-10	ICAM1, IL17A, IL6, HIF1A, CCL2, RELA, EDN1, CXCL8, CCL5	35.4761	2.0641e-07
	GO:0045429	positive regulation of nitric oxide biosynthetic process	8	0.089216	1.3364e-10	ICAM1, IL6, TNF, PTGS2, EDN1, IFNG, IL1B, TLR4	52.0682	2.17031e-07
	GO:0008285	negative regulation of cell proliferation	14	0.156128	8.69031e-10	IL6, PTGS2, TLR2, TP53, CXCL8, FOXP3, IL10, STAT3, TGFB1, PLG, CTNNB1, JUN, IL1B, FGF2	9.89428	1.41131e-06
	GO:0042102	positive regulation of T cell proliferation	8	0.089216	1.52942e-09	LEP, IL4, VCAM1, IL6, CD40LG, IFNG, IL1B, CCL5	37.3156	2.48377e-06
	GO:0071260	cellular response to mechanical stimulus	8	0.089216	5.1115e-09	TNFRSF1A, PTGS2, MMP7, IL1B, MAPK8, TLR4, CD40, TGFB1	31.5343	8.30104e-06
	GO:0001666	response to hypoxia	10	0.11152	8.14796e-09	LEP, VCAM1, CASP3, HIF1A, CCL2, HMOX1, TLR2, ADIPOQ, MMP2, TGFB1	16.2713	1.32322e-05
	GO:0042346	positive regulation of NF-kappaB import into nucleus	6	0.066912	8.77701e-09	TNF, PTGS2, IL18, TLR2, IL1B, TLR4	79.9619	1.42538e-05
	GO:0070374	positive regulation of ERK1 and ERK2 cascade	10	0.11152	9.47836e-09	ICAM1, IL6, TNF, CCL2, JUN, TLR4, CCL5, FGF2, TGFB1, SRC	15.9924	1.53927e-05
	GO:0045080	positive regulation of chemokine biosynthetic process	5	0.05576	2.84099e-08	IL4, TNF, HMOX1, IFNG, IL1B	139.933	4.61367e-05
	GO:0001525	angiogenesis	10	0.11152	7.72142e-08	LEP, HIF1A, CCL2, PTGS2, IL18, JUN, HMOX1, PECAM1, CXCL8, MMP2	12.5501	0.000125388
	GO:0071356	cellular response to tumor necrosis factor	8	0.089216	1.10014e-07	VCAM1, ICAM1, IL6, CCL2, RELA, EDN1, CXCL8, CCL5	20.3539	0.000178647
	GO:0050729	positive regulation of inflammatory response	7	0.078064	2.05622e-07	TNFRSF1A, CCL2, IL18, TLR2, TLR4, CCL5, IL2	26.8365	0.000333874
	GO:0000165	MAPK cascade	10	0.11152	3.03815e-07	MAPK1, TNF, CCL2, IL18, IL1B, KIT, CCL5, FGF2, TGFB1, IL2	10.6819	0.000493274
	GO:0032722	positive regulation of chemokine production	5	0.05576	3.16121e-07	IL6, TNF, HIF1A, TLR2, TLR4	82.3137	0.00051325
	GO:0043065	positive regulation of apoptotic process	10	0.11152	9.44263e-07	IL6, TNF, PTGS2, HMOX1, TP53, MAPK8, BCL2L1, TGFB1, SRC, CTNNB1	9.32889	0.00153231
	GO:0046427	positive regulation of JAK-STAT cascade	5	0.05576	9.58954e-07	LEP, IL6, KIT, CCL5, IL10	63.6061	0.00155613
	GO:0034097	response to cytokine	6	0.066912	1.03156e-06	IL4, FOS, JUN, BCL2L1, STAT1, TIMP1	32.2923	0.00167385
	GO:0071456	cellular response to hypoxia	7	0.078064	1.05215e-06	ICAM1, HIF1A, PTGS2, HMOX1, EDN1, TP53, SRC	20.4069	0.00170723
	GO:0032733	positive regulation of interleukin-10 production	5	0.05576	1.1578e-06	IL4, CD34, CD40LG, TLR2, TLR4	60.8406	0.0018785
	GO:0043123	positive regulation of I-kappaB kinase/NF-kappaB signaling	8	0.089216	1.46712e-06	TNFRSF1A, TNF, TNFSF11, RELA, HMOX1, CD40, ADIPOQ, CTNNB1	13.9064	0.00237977
	GO:0032735	positive regulation of interleukin-12 production	5	0.05576	1.64535e-06	CD40LG, IFNG, TLR2, TLR4, CD40	55.9733	0.00266849
	GO:0032757	positive regulation of interleukin-8 production	5	0.05576	1.93942e-06	TNF, TLR2, IL1B, TLR4, ADIPOQ	53.8205	0.00314466
	GO:0030593	neutrophil chemotaxis	6	0.066912	3.41654e-06	CCL2, EDN1, IFNG, CXCL8, IL1B, CCL5	25.4424	0.00553311
	GO:0045765	regulation of angiogenesis	5	0.05576	4.02872e-06	LEP, IL6, HMOX1, FGF2, CTNNB1	45.1398	0.0065213
	GO:0050900	leukocyte migration	7	0.078064	4.27566e-06	ICAM1, CD34, MMP9, PECAM1, ITGAM, SRC, MMP1	16.0579	0.00691963
	GO:0032700	negative regulation of interleukin-17 production	4	0.044608	6.66362e-06	IFNG, TLR4, FOXP3, TGFB1	101.77	0.0107634
	GO:0032720	negative regulation of tumor necrosis factor production	5	0.05576	9.27941e-06	CD34, TLR4, FOXP3, ADIPOQ, IL10	36.8246	0.0149569
	GO:0032355	response to estradiol	6	0.066912	1.66268e-05	LEP, CASP3, PTGS2, TGFB1, STAT3, CTNNB1	18.4527	0.0266409
	GO:0032755	positive regulation of interleukin-6 production	5	0.05576	1.83902e-05	IL6, TNF, TLR2, IL1B, TLR4	31.0963	0.0294245
	GO:0032729	positive regulation of interferon-gamma production	5	0.05576	2.0089e-05	TNF, IL18, IL1B, TLR4, IL2	30.4203	0.0320985
	GO:0032760	positive regulation of tumor necrosis factor production	5	0.05576	2.19004e-05	LEP, CCL2, IFNG, TLR2, TLR4	29.773	0.0349416
	GO:0042542	response to hydrogen peroxide	5	0.05576	3.03642e-05	CASP3, JUN, HMOX1, STAT1, SRC	27.4379	0.0481161
	GO:0060559	positive regulation of calcidiol 1-monooxygenase activity	3	0.033456	3.63277e-05	TNF, IFNG, IL1B	279.867	0.0572907
	GO:0000187	activation of MAPK activity	6	0.066912	3.6415e-05	MAPK1, TNF, IL1B, TLR4, KIT, FGF2	15.6935	0.0574243
	GO:0045766	positive regulation of angiogenesis	6	0.066912	5.14582e-05	HIF1A, CD34, HMOX1, CXCL8, IL1B, FGF2	14.6017	0.0801736
	GO:0033209	tumor necrosis factor-mediated signaling pathway	6	0.066912	5.81936e-05	TNFRSF1A, TNF, TNFSF11, CD40LG, CD40, STAT1	14.2305	0.0901806
	GO:0071677	positive regulation of mononuclear cell migration	3	0.033456	7.24911e-05	IL4, TNF, TGFB1	209.9	0.111064
	GO:0050796	regulation of insulin secretion	5	0.05576	8.93146e-05	LEP, TNF, IFNG, IL1B, CCL5	20.8856	0.135024
	GO:0032868	response to insulin	5	0.05576	8.93146e-05	LEP, IL6, RELA, TLR2, IL10	20.8856	0.135024
	GO:0007159	leukocyte cell-cell adhesion	4	0.044608	8.96915e-05	VCAM1, ICAM1, CD40LG, CCL5	44.7787	0.135553
	GO:0010575	positive regulation of vascular endothelial growth factor production	4	0.044608	0.000113496	HIF1A, PTGS2, IL1B, TGFB1	41.4617	0.168337
	GO:0032715	negative regulation of interleukin-6 production	4	0.044608	0.000126798	TNF, TLR4, FOXP3, IL10	39.981	0.186113
	GO:0048662	negative regulation of smooth muscle cell proliferation	4	0.044608	0.000141076	HMOX1, PPARG, IFNG, ADIPOQ	38.6023	0.20477
	GO:0032869	cellular response to insulin stimulus	5	0.05576	0.000153624	CCL2, PPARG, STAT1, ADIPOQ, SRC	18.1732	0.220813
	GO:0043552	positive regulation of phosphatidylinositol 3-kinase activity	4	0.044608	0.000172682	KIT, FGF2, TGFB1, SRC	36.1118	0.244563
	GO:0045084	positive regulation of interleukin-12 biosynthetic process	3	0.033456	0.000180409	RELA, IFNG, TLR4	139.933	0.253985
	GO:0010742	macrophage derived foam cell differentiation	3	0.033456	0.000180409	PPARG, STAT1, TGFB1	139.933	0.253985
	GO:1903140	regulation of establishment of endothelial barrier	3	0.033456	0.000252001	TNFRSF1A, TNF, IL1B	119.943	0.335886
	GO:0006874	cellular calcium ion homeostasis	5	0.05576	0.000317887	CCL2, ELANE, CD40, CCL5, TGFB1	15.0466	0.403294
	GO:0045416	positive regulation of interleukin-8 biosynthetic process	3	0.033456	0.000335242	TNF, ELANE, TLR4	104.95	0.419882
	GO:0050776	regulation of immune response	6	0.066912	0.000398652	IL4, VCAM1, ICAM1, CD34, CD40LG, CD40	9.43371	0.476668
	GO:0045599	negative regulation of fat cell differentiation	4	0.044608	0.000429082	IL6, TNF, ADIPOQ, TGFB1	26.654	0.501912
	GO:0046902	regulation of mitochondrial membrane permeability	3	0.033456	0.000536349	TP53, BCL2L1, STAT3	83.96	0.581578
	GO:0008630	intrinsic apoptotic signaling pathway in response to DNA damage	4	0.044608	0.000598554	TNFRSF1A, TNF, HMOX1, BCL2L1	23.8184	0.621804
	GO:0010759	positive regulation of macrophage chemotaxis	3	0.033456	0.000654057	CCL2, CSF1, CCL5	76.3273	0.654422
	GO:0051770	positive regulation of nitric-oxide synthase biosynthetic process	3	0.033456	0.000923388	CCL2, TLR2, TLR4	64.5846	0.776931
	GO:0045019	negative regulation of nitric oxide biosynthetic process	3	0.033456	0.000923388	IL4, CD34, IL10	64.5846	0.776931
	GO:1904707	positive regulation of vascular smooth muscle cell proliferation	3	0.033456	0.00123742	MMP9, MMP2, IL10	55.9733	0.86612
	GO:0060326	cell chemotaxis	4	0.044608	0.00154175	VCAM1, CCL2, KIT, CCL5	17.2226	0.918385
	GO:0014068	positive regulation of phosphatidylinositol 3-kinase signaling	4	0.044608	0.00154175	LEP, IL18, KIT, CCL5	17.2226	0.918385
	GO:0001938	positive regulation of endothelial cell proliferation	4	0.044608	0.00183104	HIF1A, CCL2, JUN, FGF2	16.2242	0.94902
	GO:0050728	negative regulation of inflammatory response	4	0.044608	0.00269584	TNFRSF1A, ELANE, ADIPOQ, IL2	14.1705	0.987524
	GO:0043410	positive regulation of MAPK cascade	4	0.044608	0.0028942	LEP, IL6, KIT, CTNNB1	13.8206	0.990968
	GO:0050715	positive regulation of cytokine secretion	3	0.033456	0.0034566	TNF, IL10, SRC	33.584	0.996387
	GO:0034612	response to tumor necrosis factor	3	0.033456	0.0034566	CASP3, PTGS2, ADIPOQ	33.584	0.996387
	GO:0006915	apoptotic process	8	0.089216	0.00359559	MAPK1, IL17A, CASP3, IFNG, TP53, TLR2, IL1B, STAT1	3.94874	0.997119
	GO:2000352	negative regulation of endothelial cell apoptotic process	3	0.033456	0.00432598	IL4, ICAM1, IL10	29.9857	0.999124
	GO:0044344	cellular response to fibroblast growth factor stimulus	3	0.033456	0.00495595	CCL2, CXCL8, CCL5	27.9867	0.999687
	GO:0007259	JAK-STAT cascade	3	0.033456	0.00562555	CCL2, STAT1, STAT3	26.2375	0.999895
	GO:0042981	regulation of apoptotic process	5	0.05576	0.00664542	TNFRSF1A, TP53, BCL2L1, STAT1, TGFB1	6.56964	0.99998
	GO:2000320	negative regulation of T-helper 17 cell differentiation	2	0.022304	0.00701502	IL4, FOXP3	279.867	0.999989
	GO:0001781	neutrophil apoptotic process	2	0.022304	0.0105044	IL6, IFNG	186.578	1
	GO:0071277	cellular response to calcium ion	3	0.033456	0.0138571	FOS, JUN, EDN1	16.4627	1
	GO:0030730	sequestering of triglyceride	2	0.022304	0.0139817	TNF, IL1B	139.933	1
	GO:0010574	regulation of vascular endothelial growth factor production	2	0.022304	0.0139817	IL6, CCL2	139.933	1
	GO:0007249	I-kappaB kinase/NF-kappaB signaling	3	0.033456	0.0188536	TNFRSF1A, TNF, TLR4	13.9933	1
	GO:0071636	positive regulation of transforming growth factor beta production	2	0.022304	0.0209002	PTGS2, CD34	93.2889	1
	GO:0002740	negative regulation of cytokine secretion involved in immune response	2	0.022304	0.0209002	TNF, IL10	93.2889	1
	GO:0043627	response to estrogen	3	0.033456	0.0219097	MAPK1, HMOX1, PPARG	12.9169	1
	GO:0071639	positive regulation of monocyte chemotactic protein-1 production	2	0.022304	0.0243416	IL1B, ADIPOQ	79.9619	1
	GO:0097190	apoptotic signaling pathway	3	0.033456	0.025828	CASP3, TLR4, CD40	11.8254	1
	GO:0042119	neutrophil activation	2	0.022304	0.0277711	CXCL8, CCL5	69.9667	1
	GO:1904706	negative regulation of vascular smooth muscle cell proliferation	2	0.022304	0.0277711	HMOX1, IL10	69.9667	1
	GO:0002674	negative regulation of acute inflammatory response	2	0.022304	0.0277711	IL4, PPARG	69.9667	1
	GO:0045410	positive regulation of interleukin-6 biosynthetic process	2	0.022304	0.0277711	IFNG, IL1B	69.9667	1
	GO:0014066	regulation of phosphatidylinositol 3-kinase signaling	3	0.033456	0.0307294	MAPK1, KIT, FGF2	10.7641	1
	GO:0070102	interleukin-6-mediated signaling pathway	2	0.022304	0.0311887	IL6, STAT3	62.1926	1
	GO:0070234	positive regulation of T cell apoptotic process	2	0.022304	0.0311887	ICAM1, CCL5	62.1926	1
	GO:0032725	positive regulation of granulocyte macrophage colony-stimulating factor production	2	0.022304	0.0345945	IL18, IL1B	55.9733	1
	GO:0050707	regulation of cytokine secretion	2	0.022304	0.0379886	TLR2, TLR4	50.8848	1
	GO:0002523	leukocyte migration involved in inflammatory response	2	0.022304	0.0379886	CCL2, ELANE	50.8848	1
	GO:0051024	positive regulation of immunoglobulin secretion	2	0.022304	0.0379886	IL6, IL2	50.8848	1
	GO:0030195	negative regulation of blood coagulation	2	0.022304	0.0413709	CD34, EDN1	46.6444	1
	GO:0007252	I-kappaB phosphorylation	2	0.022304	0.0413709	TLR2, TLR4	46.6444	1
	GO:0010745	negative regulation of macrophage derived foam cell differentiation	2	0.022304	0.0447415	PPARG, ADIPOQ	43.0564	1
	GO:0048246	macrophage chemotaxis	2	0.022304	0.0447415	CCL2, CCL5	43.0564	1
	GO:0051926	negative regulation of calcium ion transport	2	0.022304	0.0447415	ICAM1, PTGS2	43.0564	1
	GO:2000353	positive regulation of endothelial cell apoptotic process	2	0.022304	0.0481005	CD40LG, CD40	39.981	1
	GO:0043537	negative regulation of blood vessel endothelial cell migration	2	0.022304	0.0481005	FGF2, TGFB1	39.981	1
	GO:0071354	cellular response to interleukin-6	2	0.022304	0.0481005	CCL2, RELA	39.981	1
2	GO:0001666	response to hypoxia	19	0.119414	1.28939e-17	EGR1, BMP2, CAV1, PGF, TGFB3, CST3, SMAD3, MMP14, CXCL12, TGFB2, CXCR4, TEK, VEGFA, ADAM17, CAT, NOS2, CASP1, ENG, PLAU	18.009	2.41632e-14
	GO:0002576	platelet degranulation	16	0.100559	4.97765e-17	ALDOA, SELP, F13A1, F8, TGFB3, IGF1, PF4, TGFB2, APP, FGB, ALB, SERPINF2, SERPINE1, VEGFA, EGF, CFD	25.3249	9.32812e-14
	GO:0045766	positive regulation of angiogenesis	15	0.0942744	8.01707e-15	FLT1, PGF, CXCR2, CX3CL1, SIRT1, KDR, CYBB, F3, CX3CR1, TEK, SERPINE1, VEGFA, NOS3, ENG, IL1A	21.2647	1.498e-11
	GO:0014068	positive regulation of phosphatidylinositol 3-kinase signaling	12	0.0754195	1.6299e-13	SELP, FLT1, INS, AGT, TEK, IGF1, ANGPT1, JAK2, CAT, SIRT1, KDR, TGFB2	30.0977	3.05426e-10
	GO:0070374	positive regulation of ERK1 and ERK2 cascade	15	0.0942744	2.82982e-12	EGFR, HMGB1, BMP2, HRAS, MAP2K1, FGF23, CX3CL1, KDR, PTPN11, FGB, SERPINF2, TEK, VEGFA, ANGPT1, CSF1R	13.9739	5.30313e-09
	GO:0006954	inflammatory response	19	0.119414	1.24281e-11	HMGB1, SELP, BMP2, C4A, CRP, CXCR2, NFKB1, PF4, NLRP3, CXCL12, AKT1, TNFRSF11B, CYBB, CCR5, CXCR4, CCR2, SELE, IL1A, CSF1R	8.17296	2.32904e-08
	GO:0008284	positive regulation of cell proliferation	19	0.119414	3.63707e-10	EGFR, AR, HRAS, FLT1, PGF, CST3, IGF1, CXCR2, SIRT1, KDR, TGFB2, IGF1R, NOTCH1, INS, VEGFA, MDM2, ADAM17, EGF, CSF1R	6.64711	6.81587e-07
	GO:0048015	phosphatidylinositol-mediated signaling	11	0.0691346	8.57117e-10	AKT1, EGFR, IGF1R, GRB2, LCK, RHOA, FGF23, IGF1, EGF, CSF1R, PTPN11	16.9181	1.60624e-06
	GO:0001525	angiogenesis	14	0.0879894	9.29165e-10	CAV1, FLT1, PGF, MMP14, SIRT1, KDR, TGFB2, MAPK14, TEK, SERPINE1, VEGFA, ANGPT1, NOS3, EGF	10.235	1.74125e-06
	GO:0050900	leukocyte migration	11	0.0691346	3.42329e-09	SELP, CAV1, HRAS, GRB2, SELL, LCK, TEK, ANGPT1, SELE, PROC, PTPN11	14.6993	6.41523e-06
	GO:0045429	positive regulation of nitric oxide biosynthetic process	8	0.0502797	6.6719e-09	AKT1, EGFR, HSP90AA1, INS, AGT, ESR1, SMAD3, JAK2	30.331	1.25031e-05
	GO:0001938	positive regulation of endothelial cell proliferation	9	0.0565646	8.64097e-09	AKT1, BMP2, PGF, F3, VEGFA, TEK, CXCL12, SIRT1, KDR	21.2647	1.61931e-05
	GO:0048010	vascular endothelial growth factor receptor signaling pathway	9	0.0565646	1.21854e-08	CDC42, CYBB, HSP90AA1, FLT1, PGF, MAPK14, VEGFA, RHOA, KDR	20.3786	2.28353e-05
	GO:0043066	negative regulation of apoptotic process	17	0.106844	1.45194e-08	EGFR, IGF1, SMAD3, NFKB1, ANXA5, SIRT1, KDR, PROC, AKT1, IGF1R, ALB, TEK, VEGFA, MDM2, ANGPT1, CAT, CSF1R	6.0912	2.72089e-05
	GO:0043410	positive regulation of MAPK cascade	9	0.0565646	3.13086e-08	HMGB1, AR, BMP2, TNFRSF11B, HRAS, FLT1, INS, IGF1, KDR	18.1143	5.86707e-05
	GO:0006641	triglyceride metabolic process	7	0.0439947	6.09317e-08	CAV1, APOA2, APOE, APOA5, PCSK9, CAT, PTPN11	32.6058	0.000114179
	GO:0043627	response to estrogen	8	0.0502797	1.29248e-07	CAV1, APOA2, TNFRSF11B, HSP90AA1, TEK, TGFB3, ESR1, MMP14	20.0651	0.000242182
	GO:0010873	positive regulation of cholesterol esterification	5	0.0314248	1.57947e-07	AGTR1, APOA2, APOE, AGT, APOA5	90.5717	0.000295949
	GO:0007596	blood coagulation	11	0.0691346	1.74072e-07	CDC42, FGB, F3, F13A1, F8, SERPINC1, JAK2, SERPIND1, ANXA5, PLAU, PROC	9.74631	0.000326158
	GO:0035924	cellular response to vascular endothelial growth factor stimulus	6	0.0377098	2.31098e-07	AKT1, NOTCH1, FLT1, MAPK14, VEGFA, KDR	42.5293	0.000432985
	GO:0070098	chemokine-mediated signaling pathway	8	0.0502797	2.39661e-07	CCR5, CXCR4, CCR2, CX3CR1, CXCR2, PF4, CX3CL1, CXCL12	18.3695	0.000449024
	GO:0002040	sprouting angiogenesis	6	0.0377098	3.61392e-07	CDC42, NOTCH1, PGF, TEK, ANGPT1, ENG	39.127	0.00067702
	GO:0000165	MAPK cascade	12	0.0754195	5.50268e-07	EGFR, CAV1, HRAS, CCR5, MAP2K1, GRB2, INS, TEK, FGF23, ANGPT1, JAK2, EGF	7.46698	0.00103067
	GO:0001974	blood vessel remodeling	6	0.0377098	1.32435e-06	ACE, AGT, CCR2, MDM2, NOS3, TGFB2	30.568	0.00247876
	GO:0007204	positive regulation of cytosolic calcium ion concentration	9	0.0565646	1.55734e-06	HMGB1, AGTR1, CCR5, CXCR4, AGT, CCR2, ESR1, CXCR2, JAK2	10.9497	0.0029142
	GO:0038128	ERBB2 signaling pathway	6	0.0377098	3.20704e-06	AKT1, EGFR, HRAS, HSP90AA1, GRB2, EGF	25.7414	0.00599198
	GO:0000187	activation of MAPK activity	8	0.0502797	3.93179e-06	BMP2, MAP2K1, CXCR4, MAPK14, TGFB3, IGF1, EGF, PTPN11	12.1891	0.00734111
	GO:0008285	negative regulation of cell proliferation	13	0.0817045	5.00104e-06	AR, BMP2, HRAS, MAP2K1, TGFB3, CDH5, TGFB2, NOTCH1, CDKN2A, NOS3, JAK2, IL1A, CSF1R	5.35197	0.00932819
	GO:0050729	positive regulation of inflammatory response	7	0.0439947	5.30429e-06	EGFR, AGTR1, AGT, CCR2, SERPINE1, JAK2, CX3CL1	15.6329	0.00989103
	GO:0032496	response to lipopolysaccharide	9	0.0565646	7.02396e-06	SELP, NOTCH1, TNFRSF11B, REN, ADAM17, PF4, JAK2, CASP1, SELE	8.94672	0.0130767
	GO:0014066	regulation of phosphatidylinositol 3-kinase signaling	7	0.0439947	7.80984e-06	AKT1, EGFR, GRB2, LCK, FGF23, EGF, PTPN11	14.6308	0.0145291
	GO:0050999	regulation of nitric-oxide synthase activity	5	0.0314248	1.73097e-05	AKT1, EGFR, CAV1, HSP90AA1, NOS3	31.3518	0.0319181
	GO:0007173	epidermal growth factor receptor signaling pathway	6	0.0377098	2.23822e-05	EGFR, HRAS, GRB2, ADAM17, EGF, PTPN11	17.4674	0.0410772
	GO:2000352	negative regulation of endothelial cell apoptotic process	5	0.0314248	2.34866e-05	FGB, SERPINE1, TEK, ANGPT1, KDR	29.1123	0.0430598
	GO:0045909	positive regulation of vasodilation	5	0.0314248	2.71176e-05	EGFR, INS, AGT, NOS3, NOS2	28.1085	0.0495494
	GO:0050727	regulation of inflammatory response	6	0.0377098	3.98238e-05	AGTR1, IL1R1, ESR1, JAK2, CASP1, SELE	15.5266	0.0719144
	GO:0030512	negative regulation of transforming growth factor beta receptor signaling pathway	6	0.0377098	4.29918e-05	CAV1, TGFB3, ADAM17, SMAD3, ENG, SIRT1	15.284	0.0774082
	GO:0042632	cholesterol homeostasis	6	0.0377098	4.29918e-05	CAV1, APOA2, APOE, APOA5, PCSK9, SIRT1	15.284	0.0774082
	GO:0090090	negative regulation of canonical Wnt signaling pathway	8	0.0502797	6.08513e-05	EGR1, CAV1, NOTCH1, BMP2, APOE, MAPK14, IGFBP1, FOXO3	8.00143	0.107777
	GO:0071222	cellular response to lipopolysaccharide	7	0.0439947	6.47391e-05	CCR5, MAPK14, SERPINE1, CX3CR1, NFKB1, NOS2, NLRP3	10.0991	0.114254
	GO:0071260	cellular response to mechanical stimulus	6	0.0377098	7.09892e-05	AKT1, EGFR, AGT, NFKB1, CASP1, ENG	13.7771	0.124569
	GO:0090026	positive regulation of monocyte chemotaxis	4	0.0251398	0.000115052	HMGB1, CCR2, SERPINE1, CXCL12	40.7573	0.193958
	GO:0010744	positive regulation of macrophage derived foam cell differentiation	4	0.0251398	0.000115052	AGTR1, AGT, NFKB1, PF4	40.7573	0.193958
	GO:0050728	negative regulation of inflammatory response	6	0.0377098	0.000118257	APOE, TEK, SMAD3, NFKB1, NLRP3, PROC	12.382	0.198786
	GO:0030225	macrophage differentiation	4	0.0251398	0.000166172	CDC42, VEGFA, SIRT1, CSF1R	36.2287	0.267603
	GO:0010595	positive regulation of endothelial cell migration	5	0.0314248	0.000172132	AGT, VEGFA, TEK, ANGPT1, KDR	17.7206	0.275739
	GO:0043536	positive regulation of blood vessel endothelial cell migration	4	0.0251398	0.00019646	AKT1, MAPK14, VEGFA, ANGPT1	34.3219	0.308023
	GO:0007263	nitric oxide mediated signal transduction	4	0.0251398	0.00019646	APOE, AGT, NOS3, NOS2	34.3219	0.308023
	GO:0007179	transforming growth factor beta receptor signaling pathway	6	0.0377098	0.00024246	TGFB3, RHOA, SMAD3, ENG, CDH5, TGFB2	10.6323	0.365187
	GO:0051000	positive regulation of nitric-oxide synthase activity	4	0.0251398	0.000308121	AKT1, APOE, INS, ESR1	29.6417	0.438704
	GO:0070371	ERK1 and ERK2 cascade	4	0.0251398	0.000401403	MAP2K1, AGT, IGF1, EGF	27.1715	0.528756
	GO:0048661	positive regulation of smooth muscle cell proliferation	5	0.0314248	0.000481977	AKT1, EGFR, RETN, SERPINF2, IGF1	13.5858	0.594827
	GO:0006979	response to oxidative stress	6	0.0377098	0.000553655	AKT1, EGFR, APP, APOE, MMP14, SIRT1	8.8925	0.64578
	GO:0006915	apoptotic process	12	0.0754195	0.000653292	TNFSF10, CDKN2A, CXCR4, MAPK14, CST3, PCSK9, NFKB1, JAK2, NR3C1, NLRP3, CASP1, IL1A	3.45035	0.706145
	GO:0046330	positive regulation of JNK cascade	5	0.0314248	0.00065384	CDC42, HMGB1, HRAS, SERPINF2, IL1A	12.5407	0.706447
	GO:0032868	response to insulin	5	0.0314248	0.000733382	EGR1, RETN, TNFSF10, CAT, SIRT1	12.1664	0.747126
	GO:0008203	cholesterol metabolic process	5	0.0314248	0.000775615	APP, APOA2, APOE, PCSK9, CAT	11.9874	0.766382
	GO:2000379	positive regulation of reactive oxygen species metabolic process	4	0.0251398	0.000784178	AGTR1, GRB2, AGT, MAPK14	21.7372	0.770104
	GO:0045907	positive regulation of vasoconstriction	4	0.0251398	0.000949615	AKT1, EGFR, CAV1, FGB	20.3786	0.831433
	GO:0034380	high-density lipoprotein particle assembly	3	0.0188549	0.000998954	APOA2, APOE, APOA5	61.1359	0.846334
	GO:0032930	positive regulation of superoxide anion generation	3	0.0188549	0.00127928	EGFR, AGT, CRP	54.343	0.909183
	GO:0008286	insulin receptor signaling pathway	5	0.0314248	0.00129703	AKT1, IGF1R, GRB2, INS, IGFBP1	10.4506	0.912158
	GO:0051092	positive regulation of NF-kappaB transcription factor activity	6	0.0377098	0.00130277	AR, INS, AGT, NFKB1, CAT, NLRP3	7.3547	0.913098
	GO:0042059	negative regulation of epidermal growth factor receptor signaling pathway	4	0.0251398	0.00134315	EGFR, CDC42, GRB2, EGF	18.1143	0.91944
	GO:0008283	cell proliferation	9	0.0565646	0.0017449	AKT1, EGFR, AR, HRAS, ELN, IGF1, IL1A, CSF1R, TGFB2	4.00891	0.9621
	GO:0030195	negative regulation of blood coagulation	3	0.0188549	0.00231763	APOE, SERPINE1, PROC	40.7573	0.987071
	GO:0006809	nitric oxide biosynthetic process	3	0.0188549	0.00272819	AKT1, NOS3, NOS2	37.6221	0.994022
	GO:0048246	macrophage chemotaxis	3	0.0188549	0.00272819	LGALS3, CX3CR1, CX3CL1	37.6221	0.994022
	GO:0071456	cellular response to hypoxia	5	0.0314248	0.00277956	AKT1, VEGFA, MDM2, FOXO3, SIRT1	8.4911	0.994572
	GO:0070498	interleukin-1-mediated signaling pathway	3	0.0188549	0.00317031	EGR1, IL1R1, IL1A	34.9348	0.997396
	GO:0048009	insulin-like growth factor receptor signaling pathway	3	0.0188549	0.00317031	AKT1, IGF1R, IGF1	34.9348	0.997396
	GO:1902176	negative regulation of oxidative stress-induced intrinsic apoptotic signaling pathway	3	0.0188549	0.00317031	AKT1, INS, SIRT1	34.9348	0.997396
	GO:0001570	vasculogenesis	4	0.0251398	0.00477683	CAV1, VEGFA, ENG, KDR	11.6449	0.999873
	GO:0001935	endothelial cell proliferation	3	0.0188549	0.00524666	HMGB1, TEK, MMP14	27.1715	0.999948
	GO:0043691	reverse cholesterol transport	3	0.0188549	0.00524666	APOA2, APOE, APOA5	27.1715	0.999948
	GO:0019229	regulation of vasoconstriction	3	0.0188549	0.00646421	AGTR1, ACE, AGT	24.4544	0.999995
	GO:0050718	positive regulation of interleukin-1 beta secretion	3	0.0188549	0.00779736	HMGB1, NLRP3, CASP1	22.2312	1
	GO:0032088	negative regulation of NF-kappaB transcription factor activity	4	0.0251398	0.00922523	CDKN2A, CAT, NLRP3, SIRT1	9.18474	1
	GO:0033344	cholesterol efflux	3	0.0188549	0.0100075	APOA2, APOE, APOA5	19.5635	1
	GO:0070483	detection of hypoxia	2	0.0125699	0.0121121	TGFB3, ENG	163.029	1
	GO:0032805	positive regulation of low-density lipoprotein particle receptor catabolic process	2	0.0125699	0.0121121	APOE, PCSK9	163.029	1
	GO:0001937	negative regulation of endothelial cell proliferation	3	0.0188549	0.013332	CAV1, APOE, ENG	16.8651	1
	GO:0043552	positive regulation of phosphatidylinositol 3-kinase activity	3	0.0188549	0.0151499	CDC42, FLT1, TEK	15.777	1
	GO:0007259	JAK-STAT cascade	3	0.0188549	0.0160966	CCR2, SOCS1, JAK2	15.284	1
	GO:2000391	positive regulation of neutrophil extravasation	2	0.0125699	0.0181136	IL1R1, IL1A	108.686	1
	GO:0000302	response to reactive oxygen species	3	0.0188549	0.023397	CYBB, APOE, CAT	12.5407	1
	GO:0042593	glucose homeostasis	4	0.0251398	0.0236177	AKT1, INS, FBN1, PTPN11	6.4566	1
	GO:0043408	regulation of MAPK cascade	3	0.0188549	0.0256898	GRB2, REN, TGFB3	11.929	1
	GO:0002548	monocyte chemotaxis	3	0.0188549	0.0268691	FLT1, LGALS3, CX3CL1	11.6449	1
	GO:0050819	negative regulation of coagulation	2	0.0125699	0.0300084	ANXA5, PROC	65.2117	1
	GO:0010936	negative regulation of macrophage cytokine production	2	0.0125699	0.0300084	TGFB3, TGFB2	65.2117	1
	GO:0007262	STAT protein import into nucleus	2	0.0125699	0.0300084	JAK2, EGF	65.2117	1
	GO:0032611	interleukin-1 beta production	2	0.0125699	0.0300084	NLRP3, CASP1	65.2117	1
	GO:0090370	negative regulation of cholesterol efflux	2	0.0125699	0.0300084	APOE, EGF	65.2117	1
	GO:0038033	positive regulation of endothelial cell chemotaxis by VEGF-activated vascular endothelial growth factor receptor signaling pathway	2	0.0125699	0.0300084	VEGFA, KDR	65.2117	1
	GO:0014910	regulation of smooth muscle cell migration	2	0.0125699	0.0300084	ACE, PLAU	65.2117	1
	GO:0032147	activation of protein kinase activity	3	0.0188549	0.0305351	HMGB1, VEGFA, TGFB2	10.8686	1
	GO:0000186	activation of MAPKK activity	3	0.0188549	0.0317989	EGFR, JAK2, EGF	10.6323	1
	GO:0071560	cellular response to transforming growth factor beta stimulus	3	0.0188549	0.0357112	CAV1, CX3CR1, FBN1	9.98138	1
	GO:0036092	phosphatidylinositol-3-phosphate biosynthetic process	3	0.0188549	0.0357112	GRB2, FGF23, PTPN11	9.98138	1
	GO:0038084	vascular endothelial growth factor signaling pathway	2	0.0125699	0.0359022	FLT1, VEGFA	54.343	1
	GO:0070301	cellular response to hydrogen peroxide	3	0.0188549	0.0469821	CST3, MDM2, SIRT1	8.58048	1
	GO:0051001	negative regulation of nitric-oxide synthase activity	2	0.0125699	0.0475836	CAV1, ENG	40.7573	1
	GO:0010544	negative regulation of platelet activation	2	0.0125699	0.0475836	APOE, NOS3	40.7573	1
	GO:0032731	positive regulation of interleukin-1 beta production	2	0.0125699	0.0475836	SMAD3, JAK2	40.7573	1
3	GO:0042632	cholesterol homeostasis	9	0.0776531	5.38509e-10	ABCG8, ABCG5, NPC2, CYP7A1, APOC3, LIPG, SCARB1, ABCG1, MTTP	29.8908	6.30055e-07
	GO:0002576	platelet degranulation	9	0.0776531	2.50249e-08	FGG, FGA, PDGFA, CLU, APOH, SERPINA1, SPARC, ITGB3, VCL	18.5729	2.92787e-05
	GO:0033344	cholesterol efflux	6	0.0517688	9.38125e-08	ABCG8, ABCG5, NPC2, APOC3, SCARB1, ABCG1	51.0137	0.000109755
	GO:0043691	reverse cholesterol transport	5	0.0431406	1.25448e-06	APOC3, CLU, LIPG, SCARB1, ABCG1	59.0436	0.00146666
	GO:0006954	inflammatory response	12	0.103538	1.34483e-06	CYBA, C3, RAC1, IKBKG, LYZ, ZAP70, ITGB2, PTX3, EPHA2, CHUK, NR1H4, SYK	6.73004	0.00157222
	GO:0030168	platelet activation	7	0.0603969	1.55585e-05	FGG, FGA, RAC2, RAC1, ITGB3, PIK3R1, SYK	12.9382	0.0180389
	GO:0044267	cellular protein metabolic process	7	0.0603969	1.80209e-05	APCS, FGA, BACE1, HEXB, LYZ, PRL, CTSG	12.6093	0.0208639
	GO:0042157	lipoprotein metabolic process	5	0.0431406	2.82016e-05	LPA, APOC3, NPC1L1, SCARB1, ABCG1	27.968	0.0324579
	GO:0034375	high-density lipoprotein particle remodeling	4	0.0345125	4.21413e-05	APOC3, LIPG, SCARB1, ABCG1	56.6819	0.0481105
	GO:0010595	positive regulation of endothelial cell migration	5	0.0431406	6.06154e-05	BMP4, BCAR1, SCARB1, SPARC, ITGB3	23.104	0.0684656
	GO:0050852	T cell receptor signaling pathway	7	0.0603969	6.45291e-05	PLCG1, BCAR1, IKBKG, ZAP70, CSK, PIK3R1, CHUK	10.0534	0.0727217
	GO:0001938	positive regulation of endothelial cell proliferation	5	0.0431406	0.000296192	BMP4, CYBA, ANG, TGFBR1, ITGB3	15.4027	0.292909
	GO:0048010	vascular endothelial growth factor receptor signaling pathway	5	0.0431406	0.000348789	CYBA, BCAR1, RAC1, ITGB3, PIK3R1	14.7609	0.335124
	GO:0031639	plasminogen activation	3	0.0258844	0.00075081	FGG, FGA, APOH	70.8523	0.58471
	GO:0030299	intestinal cholesterol absorption	3	0.0258844	0.00075081	ABCG8, ABCG5, NPC1L1	70.8523	0.58471
	GO:0006629	lipid metabolic process	6	0.0517688	0.000817	LPA, CLU, LIPG, FABP5, MTTP, SREBF2	8.1232	0.61568
	GO:0070527	platelet aggregation	4	0.0345125	0.000905159	FGG, FGA, ITGB3, VCL	20.7373	0.653376
	GO:0045429	positive regulation of nitric oxide biosynthetic process	4	0.0345125	0.00104093	HSP90AB1, CLU, ITGB2, PTX3	19.7727	0.704335
	GO:0007155	cell adhesion	9	0.0776531	0.00128882	BCAR1, RAC1, ACAN, POSTN, ITGB2, VTN, ITGB3, SELPLG, VCL	4.16778	0.778845
	GO:0007173	epidermal growth factor receptor signaling pathway	4	0.0345125	0.00223912	PLCG1, BCAR1, CSK, PIK3R1	15.1826	0.927394
	GO:0050900	leukocyte migration	5	0.0431406	0.00249997	PLCG1, ITGB2, ITGB3, SELPLG, PIK3R1	8.71135	0.946529
	GO:0048661	positive regulation of smooth muscle cell proliferation	4	0.0345125	0.00272767	BMP4, CYBA, NAMPT, TGM2	14.1705	0.959064
	GO:0051092	positive regulation of NF-kappaB transcription factor activity	5	0.0431406	0.0034123	CLU, IKBKG, ITGB2, HSPA1A, CHUK	7.99086	0.98167
	GO:0032715	negative regulation of interleukin-6 production	3	0.0258844	0.00744588	BPI, CSK, NR1H4	22.774	0.999841
	GO:1903955	positive regulation of protein targeting to mitochondrion	4	0.0345125	0.00748424	CTSK, RNASE2, RAC2, SREBF2	9.88637	0.999848
	GO:0001937	negative regulation of endothelial cell proliferation	3	0.0258844	0.0079735	TGFBR1, APOH, SPARC	21.9887	0.999914
	GO:0010803	regulation of tumor necrosis factor-mediated signaling pathway	3	0.0258844	0.00851749	IKBKG, CHUK, SYK	21.2557	0.999955
	GO:0030335	positive regulation of cell migration	5	0.0431406	0.0106048	BMP4, PDGFA, TGFBR1, BCAR1, PIK3R1	5.776	0.999996
	GO:0007596	blood coagulation	5	0.0431406	0.0106048	FGG, FGA, RAC1, SERPINA1, ITGB3	5.776	0.999996
	GO:0010989	negative regulation of low-density lipoprotein particle clearance	2	0.0172563	0.0184529	APOC3, CSK	106.278	1
	GO:0002283	neutrophil activation involved in immune response	2	0.0172563	0.0184529	ZAP70, SYK	106.278	1
	GO:0072378	blood coagulation, fibrin clot formation	2	0.0172563	0.0184529	FGG, FGA	106.278	1
	GO:0006687	glycosphingolipid metabolic process	3	0.0258844	0.0185355	GM2A, HEXB, ARSA	14.1705	1
	GO:0000186	activation of MAPKK activity	3	0.0258844	0.0193204	BMP4, PLCG1, TGFBR1	13.8624	1
	GO:0032760	positive regulation of tumor necrosis factor production	3	0.0258844	0.0201191	CYBA, CLU, PIK3R1	13.5675	1
	GO:0034197	triglyceride transport	2	0.0172563	0.0230133	APOH, MTTP	85.0228	1
	GO:0032367	intracellular cholesterol transport	2	0.0172563	0.0275528	NPC2, ABCG1	70.8523	1
	GO:0043406	positive regulation of MAP kinase activity	3	0.0258844	0.0307294	FGFR1, PDGFA, CSK	10.808	1
	GO:0071404	cellular response to low-density lipoprotein particle stimulus	2	0.0172563	0.0410468	ITGB2, SYK	47.2349	1
	GO:2000188	regulation of cholesterol homeostasis	2	0.0172563	0.0410468	NR1H4, SREBF2	47.2349	1
	GO:0002281	macrophage activation involved in immune response	2	0.0172563	0.0410468	ZAP70, SYK	47.2349	1
	GO:0070374	positive regulation of ERK1 and ERK2 cascade	4	0.0345125	0.0479751	BMP4, FGG, FGA, PDGFA	4.85844	1
	GO:0006869	lipid transport	3	0.0258844	0.0486781	LPA, GM2A, APOC3	8.39041	1
4	GO:0034375	high-density lipoprotein particle remodeling	7	0.0535578	5.86097e-11	APOA4, LCAT, APOC1, CETP, LIPC, APOM, PLTP	93.2889	7.52548e-08
	GO:0034372	very-low-density lipoprotein particle remodeling	5	0.0382555	1.92029e-08	APOA4, LCAT, APOC2, CETP, LIPC	142.789	2.46562e-05
	GO:0043691	reverse cholesterol transport	6	0.0459067	2.12728e-08	APOA4, LCAT, APOC2, CETP, LIPC, APOM	66.6349	2.73139e-05
	GO:0042632	cholesterol homeostasis	8	0.0612089	2.75746e-08	APOA4, APOB, LCAT, APOC2, CETP, LIPC, GPIHBP1, APOM	24.9881	3.54052e-05
	GO:0042157	lipoprotein metabolic process	7	0.0535578	2.95294e-08	APOA4, APOB, LCAT, APOC1, APOC2, CETP, APOM	36.8246	3.7915e-05
	GO:0008203	cholesterol metabolic process	8	0.0612089	4.23543e-08	APOA4, APOB, LCAT, SORL1, PON1, APOC1, CETP, LIPC	23.5182	5.43815e-05
	GO:0006869	lipid transport	7	0.0535578	2.0138e-06	APOA4, PSAP, SORL1, APOC2, CETP, GPIHBP1, PLTP	18.4123	0.00258238
	GO:0033344	cholesterol efflux	5	0.0382555	6.48548e-06	APOA4, APOB, APOC1, APOC2, APOM	39.981	0.0082928
	GO:0070328	triglyceride homeostasis	5	0.0382555	7.63587e-06	APOA4, APOC2, CETP, LIPC, GPIHBP1	38.4432	0.00975658
	GO:0034374	low-density lipoprotein particle remodeling	4	0.0306044	1.86724e-05	APOB, PLA2G7, CETP, LIPC	72.6926	0.0236905
	GO:0019430	removal of superoxide radicals	4	0.0306044	2.48077e-05	APOA4, SOD1, NQO1, SOD2	66.6349	0.0313515
	GO:0070374	positive regulation of ERK1 and ERK2 cascade	8	0.0612089	2.52497e-05	FGFR2, CCL11, CCL13, PDGFB, ERBB4, FGF1, ABL1, MIF	9.1385	0.031901
	GO:0042554	superoxide anion generation	4	0.0306044	4.07532e-05	NCF1, NOX1, SOD1, SOD2	57.1156	0.0509826
	GO:0014066	regulation of phosphatidylinositol 3-kinase signaling	6	0.0459067	4.1556e-05	FGFR2, PDGFB, ERBB4, PIK3CA, FGF1, IRS1	15.3773	0.0519604
	GO:0030301	cholesterol transport	4	0.0306044	6.22509e-05	APOB, MSR1, LCAT, CETP	49.9762	0.0768215
	GO:0034445	negative regulation of plasma lipoprotein particle oxidation	3	0.0229533	7.2183e-05	APOA4, PON1, APOM	199.905	0.0885207
	GO:0008284	positive regulation of cell proliferation	11	0.0841622	9.7711e-05	FGFR2, PTK2, AGTR2, PDGFB, ERBB4, NOX1, F2, FGF1, IRS1, APLN, CDK2	4.71878	0.117915
	GO:0006954	inflammatory response	10	0.0765111	0.000104206	CCL11, KNG1, ITGAL, CCL13, AGTR2, NOX1, NFE2L2, IKBKB, AGER, MIF	5.27453	0.125242
	GO:0006801	superoxide metabolic process	4	0.0306044	0.000124928	NCF1, NOX1, SOD1, SOD2	39.981	0.148212
	GO:0071356	cellular response to tumor necrosis factor	6	0.0459067	0.000212946	CCL11, LCN2, CCL13, APOB, NFE2L2, IKBKB	10.9039	0.239251
	GO:0014068	positive regulation of phosphatidylinositol 3-kinase signaling	5	0.0382555	0.000298704	PTK2, PDGFB, ERBB4, F2, DCN	15.3773	0.318591
	GO:0000165	MAPK cascade	8	0.0612089	0.000314271	FGFR2, PTK2, PDGFB, ERBB4, RAF1, JAK3, FGF1, IRS1	6.10396	0.33208
	GO:0050900	leukocyte migration	6	0.0459067	0.000344368	ITGAL, APOB, THBD, F2, PIK3CA, MIF	9.83138	0.357407
	GO:0034382	chylomicron remnant clearance	3	0.0229533	0.000357447	APOC1, APOC2, LIPC	99.9524	0.368112
	GO:0043066	negative regulation of apoptotic process	10	0.0765111	0.000405158	PTK2, DUSP1, XIAP, ERBB4, GSK3B, RAF1, IKBKB, NQO1, SOD2, MIF	4.39351	0.405674
	GO:0043552	positive regulation of phosphatidylinositol 3-kinase activity	4	0.0306044	0.000473647	PTK2, PDGFB, ERBB4, IRS1	25.7942	0.455729
	GO:0010269	response to selenium ion	3	0.0229533	0.000662955	ARG1, APOB, SOD2	74.9643	0.573233
	GO:0000302	response to reactive oxygen species	4	0.0306044	0.00093597	GSR, TXN, SOD1, SOD2	20.5031	0.699512
	GO:1903206	negative regulation of hydrogen peroxide-induced cell death	3	0.0229533	0.00105864	PSAP, TXN, NFE2L2	59.9714	0.743342
	GO:0036092	phosphatidylinositol-3-phosphate biosynthetic process	4	0.0306044	0.00182105	FGFR2, PIK3CA, FGF1, IRS1	16.3188	0.903707
	GO:0007596	blood coagulation	6	0.0459067	0.00217849	PLAT, P2RY12, VWF, THBD, F5, F2	6.51863	0.939204
	GO:0030168	platelet activation	5	0.0382555	0.00253058	VWF, F5, F2, RAF1, PIK3CA	8.69151	0.961357
	GO:0006749	glutathione metabolic process	4	0.0306044	0.00267272	GSR, GGT1, SOD1, SOD2	14.2789	0.967819
	GO:0070301	cellular response to hydrogen peroxide	4	0.0306044	0.00281123	LCN2, ARG1, NFE2L2, ABL1	14.0284	0.973075
	GO:0045454	cell redox homeostasis	4	0.0306044	0.00654837	GSR, NCF1, TXN, NFE2L2	10.3847	0.999783
	GO:0007159	leukocyte cell-cell adhesion	3	0.0229533	0.00672643	APOA4, ITGAL, CD209	23.9886	0.999828
	GO:0043410	positive regulation of MAPK cascade	4	0.0306044	0.00753086	FGFR2, PDGFB, PSAP, IGFBP3	9.87184	0.999939
	GO:0045909	positive regulation of vasodilation	3	0.0229533	0.00898759	AGTR2, GJA1, APLN	20.6798	0.999991
	GO:0046627	negative regulation of insulin receptor signaling pathway	3	0.0229533	0.00898759	PTPN1, IRS1, AHSG	20.6798	0.999991
	GO:2000379	positive regulation of reactive oxygen species metabolic process	3	0.0229533	0.00959889	PDGFB, F2, NFE2L2	19.9905	0.999996
	GO:0050918	positive chemotaxis	3	0.0229533	0.012922	PDGFB, MET, MIF	17.1347	1
	GO:0043065	positive regulation of apoptotic process	6	0.0459067	0.0164786	KNG1, DUSP1, ERBB4, SOD1, ABL1, IGFBP3	3.9981	1
	GO:0002548	monocyte chemotaxis	3	0.0229533	0.0182874	CCL11, CCL13, PDGFB	14.2789	1
	GO:0071222	cellular response to lipopolysaccharide	4	0.0306044	0.0184694	LCN2, ARG1, CXCL16, ABL1	7.07627	1
	GO:0045833	negative regulation of lipid metabolic process	2	0.0153022	0.019627	APOC1, APOC2	99.9524	1
	GO:0010916	negative regulation of very-low-density lipoprotein particle clearance	2	0.0153022	0.019627	APOC1, APOC2	99.9524	1
	GO:0032374	regulation of cholesterol transport	2	0.0153022	0.019627	APOA4, APOC1	99.9524	1
	GO:0070670	response to interleukin-4	2	0.0153022	0.019627	CCL11, JAK3	99.9524	1
	GO:1902177	positive regulation of oxidative stress-induced intrinsic apoptotic signaling pathway	2	0.0153022	0.019627	NOX1, SOD1	99.9524	1
	GO:0032375	negative regulation of cholesterol transport	2	0.0153022	0.019627	APOC1, APOC2	99.9524	1
	GO:0000303	response to superoxide	2	0.0153022	0.0244739	SOD1, SOD2	79.9619	1
	GO:0042542	response to hydrogen peroxide	3	0.0229533	0.0263191	DUSP1, SOD1, SOD2	11.7591	1
	GO:0055114	oxidation-reduction process	8	0.0612089	0.0270408	GSR, NCF1, NOX1, TXN, ALOX5, SOD1, NQO1, SOD2	2.70142	1
	GO:0007173	epidermal growth factor receptor signaling pathway	3	0.0229533	0.0312908	PTK2, PIK3CA, ABL1	10.7092	1
	GO:0070373	negative regulation of ERK1 and ERK2 cascade	3	0.0229533	0.0333755	DUSP1, PTPN1, ABL1	10.3399	1
	GO:0043406	positive regulation of MAP kinase activity	3	0.0229533	0.0344377	PDGFB, FGF1, MIF	10.1646	1
	GO:0048661	positive regulation of smooth muscle cell proliferation	3	0.0229533	0.0355131	FGFR2, PDGFB, NOX1	9.99524	1
	GO:0050727	regulation of inflammatory response	3	0.0229533	0.0388161	XIAP, GGT1, AHSG	9.51927	1
	GO:0010898	positive regulation of triglyceride catabolic process	2	0.0153022	0.0388732	APOA4, APOC2	49.9762	1
	GO:0034379	very-low-density lipoprotein particle assembly	2	0.0153022	0.0388732	APOB, APOC1	49.9762	1
	GO:0034599	cellular response to oxidative stress	3	0.0229533	0.0399422	NFE2L2, ABL1, PARP1	9.37054	1
	GO:0050665	hydrogen peroxide biosynthetic process	2	0.0153022	0.0436262	SOD1, SOD2	44.4233	1
	GO:0001938	positive regulation of endothelial cell proliferation	3	0.0229533	0.0457552	CCL11, ARG1, PDGFB	8.69151	1
	GO:0098869	cellular oxidant detoxification	3	0.0229533	0.0469532	GSR, TXN, APOM	8.56735	1
5	GO:1901687	glutathione derivative biosynthetic process	7	0.0982043	5.95586e-11	GSTM1, GSTA1, GSTM2, GSTA3, GSTM3, GSTM5, GSTP1	97.1438	4.94337e-08
	GO:0007568	aging	11	0.154321	1.05217e-10	GSS, SREBF1, GCLC, LRP1, CYP1A1, UCP2, CASP7, P2RY1, APAF1, GCLM, HTR2A	20.3539	8.73301e-08
	GO:0006749	glutathione metabolic process	7	0.0982043	2.38427e-08	GSTM1, GSTA1, GSTM2, GSTA3, GSTM3, GSTM5, GSTP1	38.1636	1.97892e-05
	GO:0008202	steroid metabolic process	5	0.0701459	1.07392e-05	CYP3A5, CYP1A1, CYP2C19, CYP2C9, CYP2C8	35.5011	0.00887401
	GO:0008152	metabolic process	7	0.0982043	1.59168e-05	GSTM1, GSTA1, GSTM2, GSTA3, GSTM3, GSTM5, GSTP1	12.7212	0.0131242
	GO:0001666	response to hypoxia	7	0.0982043	1.81899e-05	PPARA, MTHFR, UTS2, CYP1A1, UCP2, APAF1, SOD3	12.4254	0.0149844
	GO:0070458	cellular detoxification of nitrogen compound	3	0.0420875	3.03889e-05	GSTM1, GSTM2, GSTM3	305.309	0.0249077
	GO:0043066	negative regulation of apoptotic process	9	0.126263	9.52044e-05	GCLC, PSEN1, PLK1, UCP2, SQSTM1, GHRL, AURKA, MAPK7, GSTP1	6.03908	0.0759817
	GO:0032869	cellular response to insulin stimulus	5	0.0701459	0.000108614	KAT2B, GCLC, GCK, UCP2, GSTP1	19.8253	0.0862102
	GO:0002933	lipid hydroxylation	3	0.0420875	0.000151005	CYP3A5, CYP1A1, CYP2C8	152.655	0.117807
	GO:0071333	cellular response to glucose stimulus	4	0.0561167	0.000621472	GCLC, UCP2, PRKACA, GCLM	23.4853	0.403086
	GO:0070989	oxidative demethylation	3	0.0420875	0.000656247	CYP3A5, CYP2C9, CYP2C8	76.3273	0.420079
	GO:0006750	glutathione biosynthetic process	3	0.0420875	0.00118338	GSS, GCLC, GCLM	57.2455	0.625732
	GO:0050728	negative regulation of inflammatory response	4	0.0561167	0.00209182	PPARA, SAA1, GHRL, MAPK7	15.4587	0.824133
	GO:0055114	oxidation-reduction process	8	0.112233	0.00274742	MTHFR, CYP1A1, CYP2C19, CYP2C9, CYP2C8, AKR1B1, CRYZ, SOD3	4.1258	0.898073
	GO:0046676	negative regulation of insulin secretion	3	0.0420875	0.00444622	SREBF1, UTS2, GHRL	29.546	0.975242
8	GO:0042632	cholesterol homeostasis	6	0.13844	6.29966e-08	LPL, APOA1, LDLR, ABCA1, ANGPTL3, NR1H3	54.2845	2.80331e-05
	GO:0070328	triglyceride homeostasis	4	0.0922935	1.05216e-05	LPL, APOA1, ANGPTL3, NR1H3	89.0822	0.00467118
	GO:0055091	phospholipid homeostasis	3	0.0692201	9.5831e-05	APOA1, ABCA1, ANGPTL3	193.011	0.0417503
	GO:0008203	cholesterol metabolic process	4	0.0922935	0.00019352	APOA1, LDLR, ABCA1, ANGPTL3	34.0609	0.0825202
	GO:0007596	blood coagulation	5	0.115367	0.000232555	F11, F10, ITGA2, F7, F2R	15.7346	0.0983232
	GO:0050729	positive regulation of inflammatory response	4	0.0922935	0.000238831	LPL, LDLR, ITGA2, HSPD1	31.7279	0.100838
	GO:0042157	lipoprotein metabolic process	3	0.0692201	0.00181624	LPL, APOA1, ABCA1	45.7132	0.55468
	GO:0001666	response to hypoxia	4	0.0922935	0.00286597	ITGA2, F7, HSPD1, DPP4	13.4659	0.721179
	GO:0043627	response to estrogen	3	0.0692201	0.00522662	APOA1, F7, HSPD1	26.7247	0.902893
	GO:0007598	blood coagulation, extrinsic pathway	2	0.0461467	0.00831053	F10, F7	231.614	0.975611
	GO:0010887	negative regulation of cholesterol storage	2	0.0461467	0.00996463	ABCA1, NR1H3	193.011	0.988397
	GO:0070508	cholesterol import	2	0.0461467	0.00996463	APOA1, LDLR	193.011	0.988397
	GO:0002576	platelet degranulation	3	0.0692201	0.0126952	APOA1, PPBP, ITIH4	16.8651	0.996605
	GO:0060155	platelet dense granule organization	2	0.0461467	0.0132648	ABCA1, F2R	144.759	0.997374
	GO:0034380	high-density lipoprotein particle assembly	2	0.0461467	0.0132648	APOA1, ABCA1	144.759	0.997374
	GO:2000188	regulation of cholesterol homeostasis	2	0.0461467	0.014911	LDLR, NR1H3	128.674	0.998751
	GO:0071222	cellular response to lipopolysaccharide	3	0.0692201	0.0151375	ABCA1, CD14, NR1H3	15.3726	0.998872
	GO:0010867	positive regulation of triglyceride biosynthetic process	2	0.0461467	0.0181953	LDLR, NR1H3	105.279	0.999717
	GO:0034145	positive regulation of toll-like receptor 4 signaling pathway	2	0.0461467	0.0181953	LTF, NR1H3	105.279	0.999717
	GO:0010745	negative regulation of macrophage derived foam cell differentiation	2	0.0461467	0.021469	ABCA1, NR1H3	89.0822	0.999936
	GO:0010875	positive regulation of cholesterol efflux	2	0.0461467	0.023102	ABCA1, NR1H3	82.7192	0.99997
	GO:0030194	positive regulation of blood coagulation	2	0.0461467	0.023102	F7, F2R	82.7192	0.99997
	GO:0006954	inflammatory response	4	0.0922935	0.0246137	OLR1, PPBP, CD14, F2R	6.11118	0.999985
	GO:0030301	cholesterol transport	2	0.0461467	0.0263599	APOA1, LDLR	72.3793	0.999993
	GO:2000778	positive regulation of interleukin-6 secretion	2	0.0461467	0.027985	HSPD1, F2R	68.1217	0.999997
	GO:0043123	positive regulation of I-kappaB kinase/NF-kappaB signaling	3	0.0692201	0.0293377	LTF, CANT1, F2R	10.7895	0.999998
	GO:0002690	positive regulation of leukocyte chemotaxis	2	0.0461467	0.0296074	PPBP, F7	64.3372	0.999998
	GO:0007597	blood coagulation, intrinsic pathway	2	0.0461467	0.0296074	F11, F10	64.3372	0.999998
	GO:0043691	reverse cholesterol transport	2	0.0461467	0.0296074	APOA1, ABCA1	64.3372	0.999998
10	GO:0006749	glutathione metabolic process	4	0.1657	1.55375e-05	GSTA4, GSTM4, G6PD, GSTO1	74.9643	0.0045731
	GO:1901687	glutathione derivative biosynthetic process	3	0.124275	0.000170282	GSTA4, GSTM4, GSTO1	143.114	0.0489964
	GO:0050852	T cell receptor signaling pathway	4	0.1657	0.000282435	ITK, PDPK1, PIK3CB, WAS	28.3649	0.0799527
	GO:0010880	regulation of release of sequestered calcium ion into cytosol by sarcoplasmic reticulum	2	0.08285	0.0159656	GSTO1, CALM1	116.611	0.99133
	GO:0010881	regulation of cardiac muscle contraction by regulation of the release of sequestered calcium ion	2	0.08285	0.0168456	GSTO1, CALM1	110.474	0.993341
12	GO:0007596	blood coagulation	2	0.643087	0.0217958	PROCR, TFPI	60.8406	0.197777
