# Supplementary material for: Integrating systematic biological and proteomics strategies to explore the pharmacological mechanism of danshen yin modified on atherosclerosis
Source: J Cell Mol Med. 2020 Nov 2;24(23):13876–98. doi: 10.1111/jcmm.15979 (PMC7753997; doi:10.1111/jcmm.15979)
Supplement: Supplementary file 14 — Table S6 [file JCMM-24-13876-s014.xlsx]

## Sheet: Sheet1
Table S6 Pathway enrichment analysis of DSYM-AS PPI network
Term	Pathway	Count	%	Pvalue	Genes	Fold Enrichment	Bonferroni
hsa04151	PI3K-Akt signaling pathway	87	0.0647215	4.46571e-17	HSP90AB1, HRAS, PDGFB, PDGFA, PGF, TLR2, VTN, TLR4, NFKB1, FOXO3, AKT1, PDPK1, PIK3CA, NOS3, ANGPT1, FGF1, FGF2, PRL, INSR, CHUK, AKT2, SYK, GHR, EGFR, PIK3CG, PRKCA, HSP90AA1, PIK3CB, RELA, RXRA, TP53, FGF23, CDK6, IRS1, CDK2, MAPK1, VEGFA, MDM2, GNB3, ITGA2B, IBSP, FGFR2, FGFR1, GRB2, CSF1, COL3A1, BCL2L1, ITGB3, KIT, IGF1R, PTK2, INS, BCL2, ITGAV, TEK, RAC1, PRKAA1, PRKAA2, EGF, PIK3R1, CSF1R,…	1.25486e-14	3.13716e-15
hsa04610	Complement and coagulation cascades	32	0.0238056	3.66629e-14	C3, F13A1, C1R, C1S, FGG, FGA, FGB, SERPINE1, SERPINC1, SERPINA1, CFD, KNG1, F11, PLAT, F10, C4A, CFB, F8, F7, PLG, PROC, C8G, VWF, THBD, F5, SERPINF2, F3, F2, TFPI, SERPIND1, PLAU, F2R	1.02951e-11	9.35918e-13
hsa04066	HIF-1 signaling pathway	38	0.0282692	4.51171e-14	EDN1, HK1, NFKB1, TLR4, PDHB, TIMP1, AKT1, IGF1R, INS, BCL2, HMOX1, SERPINE1, TEK, IFNG, PIK3CA, NOS3, ANGPT1, NOS2, EGF, INSR, PIK3R1, AKT2, PRKCA, PIK3CG, EGFR, IL6, FLT1, MAP2K1, PIK3CB, RELA, IGF1, STAT3, MAPK1, HIF1A, EIF4E, PLCG1, VEGFA, NPPA	1.26661e-11	1.05549e-12
hsa04668	TNF signaling pathway	39	0.0290131	4.2896e-13	CCL2, TNF, PTGS2, MMP9, CSF1, EDN1, NFKB1, JAG1, CX3CL1, MMP3, CCL5, VCAM1, AKT1, FOS, TNFRSF1A, CASP3, CASP7, PIK3CA, IL1B, CHUK, LTA, PIK3R1, AKT2, PIK3CG, ICAM1, IL6, MAP2K1, PIK3CB, RELA, MAPK10, MMP14, MAPK1, MAPK12, JUN, MAPK14, IKBKG, MAPK8, IKBKB, SELE	1.20546e-10	8.03646e-12
hsa04722	Neurotrophin signaling pathway	41	0.030501	1.10211e-12	HRAS, GRB2, NFKB1, MAPKAPK2, FOXO3, AKT1, CDC42, BDNF, PDPK1, BCL2, RAC1, RHOA, PIK3CA, PIK3R1, AKT2, PIK3CG, MAP2K1, BRAF, PIK3CB, RELA, TP53, RAF1, MAPK10, IRS1, PTPN11, MAPK1, PLCG1, MAPK12, PSEN1, JUN, MAPK14, GSK3B, PSEN2, SORT1, CALM3, MAPK8, MAPK7, ABL1, IKBKB, CALM2, CALM1	3.09695e-10	1.62997e-11
hsa04920	Adipocytokine signaling pathway	30	0.0223178	3.10399e-12	PPARA, TNF, NFKB1, POMC, AKT1, TNFRSF1A, PRKAA1, PRKAA2, AGRP, CHUK, AKT2, IRS4, RXRB, RELA, RXRA, MAPK10, PPARGC1A, ADIPOQ, IRS1, STAT3, PTPN11, PCK1, LEP, PRKCQ, CD36, NPY, IKBKG, MAPK8, JAK2, IKBKB	8.72213e-10	4.1534e-11
hsa04931	Insulin resistance	37	0.0275253	1.53524e-11	PPARA, TNF, NFKB1, NR1H2, AKT1, TNFRSF1A, PDPK1, INS, PIK3CA, NOS3, PRKAA1, PRKAA2, INSR, PIK3R1, NR1H3, AKT2, PIK3CG, SREBF1, IL6, PIK3CB, RELA, MAPK10, PPP1CC, PPARGC1A, IRS1, STAT3, PCK1, PTPN11, PRKCQ, CD36, PYGL, GFPT1, GSK3B, GFPT2, MAPK8, PTPN1, IKBKB	4.31402e-09	1.72561e-10
hsa04064	NF-kappa B signaling pathway	32	0.0238056	5.87054e-11	IL1R1, TNF, XIAP, PTGS2, CXCL8, NFKB1, TLR4, BCL2L1, CXCL12, BTK, VCAM1, TNFRSF1A, CSNK2A1, BCL2, ZAP70, IL1B, LTA, CHUK, SYK, ICAM1, RELA, CD40, PRKCQ, CCL13, TNFSF11, PLCG1, CD40LG, LCK, IKBKG, IKBKB, PLAU, CD14	1.64962e-08	5.8915e-10
hsa04910	Insulin signaling pathway	41	0.030501	1.53233e-10	HRAS, GRB2, PDE3B, HK1, AKT1, PDPK1, INS, PIK3CA, PRKAA1, PRKACA, PRKAA2, INSR, PIK3R1, AKT2, PIK3CG, IRS4, SREBF1, BRAF, MAP2K1, PIK3CB, SOCS1, RAF1, MAPK10, PPP1CC, PPARGC1A, IRS1, PCK1, MAPK1, EIF4E, GCK, PYGL, GSK3B, PRKAR1A, PKLR, RHEB, CALM3, MAPK8, PTPN1, IKBKB, CALM2, CALM1	4.30585e-08	1.43528e-09
hsa03320	PPAR signaling pathway	27	0.020086	2.40779e-10	PPARA, PPARD, PPARG, MMP1, PDPK1, APOA2, APOA1, CYP7A1, APOC3, APOA5, PLTP, NR1H3, LPL, ACADM, OLR1, RXRB, RXRA, ADIPOQ, PCK1, CD36, CYP27A1, FABP3, FABP4, FABP2, FABP7, FABP5, FABP6	6.76589e-08	2.05027e-09
hsa04620	Toll-like receptor signaling pathway	33	0.0245496	3.59118e-09	TNF, TLR2, CXCL8, NFKB1, TLR4, CCL5, AKT1, FOS, RAC1, PIK3CA, IL1B, CHUK, PIK3R1, SPP1, AKT2, PIK3CG, IL6, MAP2K1, PIK3CB, RELA, MAPK10, CD40, STAT1, MAPK1, CTSK, MAPK12, JUN, MAPK14, IKBKG, IL12A, MAPK8, IKBKB, CD14	1.00912e-06	2.58749e-08
hsa04370	VEGF signaling pathway	24	0.0178542	5.14332e-09	PRKCA, PIK3CG, HRAS, MAP2K1, PTGS2, PIK3CB, RAF1, MAPKAPK2, SRC, KDR, AKT1, CDC42, MAPK1, PTK2, RAC2, PLCG1, MAPK12, MAPK14, RAC1, VEGFA, PIK3CA, NOS3, PIK3R1, AKT2	1.44527e-06	3.52505e-08
hsa04010	MAPK signaling pathway	56	0.0416598	8.74336e-09	MEF2C, HRAS, PDGFB, PDGFA, TGFB3, NFKB1, TGFB1, TGFB2, AKT1, CDC42, FOS, CASP3, BDNF, MAPT, IL1B, PRKACA, FGF1, FGF2, IL1A, CHUK, AKT2, PRKCA, EGFR, BRAF, RELA, TP53, FGF23, MAPK1, JUN, MAPK8, MAPK7, PPP5C, FGFR2, FGFR1, IL1R1, TNF, GRB2, HSPA1A, MAPKAPK2, TNFRSF1A, RAC2, RAC1, EGF, HSPA8, MAP2K1, TGFBR1, TGFBR2, RAF1, MAPK10, MAPK12, DUSP1, MAPK14, IKBKG, IKBKB, CD14, DUSP6	2.45688e-06	5.58383e-08
hsa04670	Leukocyte transendothelial migration	33	0.0245496	3.23032e-08	ITGAL, MMP9, BCAR1, ITGB2, MMP2, CXCL12, CDH5, ITGAM, CTNNB1, VCL, VCAM1, CDC42, PTK2, RAC2, CXCR4, RAC1, RHOA, PIK3CA, PIK3R1, PRKCA, PIK3CG, ICAM1, ITK, ROCK1, PIK3CB, NCF1, CTNNA1, PTPN11, CYBA, PLCG1, MAPK12, MAPK14, PECAM1	9.07717e-06	1.97331e-07
hsa04930	Type II diabetes mellitus	20	0.0148785	4.47189e-08	IRS4, PIK3CG, TNF, PIK3CB, SOCS1, HK1, MAPK10, ADIPOQ, KCNJ11, IRS1, MAPK1, GCK, INS, PKLR, PIK3CA, MAPK8, IKBKB, ABCC8, INSR, PIK3R1	1.25659e-05	2.56449e-07
hsa04621	NOD-like receptor signaling pathway	21	0.0156224	1.49364e-07	HSP90AB1, IL6, TNF, CCL2, HSP90AA1, RELA, IL18, CXCL8, NFKB1, MAPK10, NLRP3, CCL5, MAPK1, MAPK12, MAPK14, IKBKG, IL1B, MAPK8, IKBKB, CASP1, CHUK	4.19703e-05	7.77244e-07
hsa04915	Estrogen signaling pathway	29	0.0215738	1.62026e-07	HSP90AB1, HRAS, GRB2, MMP9, HSPA1A, MMP2, SRC, AKT1, FOS, PIK3CA, PRKACA, NOS3, PIK3R1, HSPA8, AKT2, EGFR, PIK3CG, HSP90AA1, MAP2K1, PIK3CB, ESR1, RAF1, ESR2, KCNJ5, MAPK1, JUN, CALM3, CALM2, CALM1	4.55284e-05	8.27808e-07
hsa04060	Cytokine-cytokine receptor interaction	50	0.0371963	6.67649e-07	IL18, TGFB3, CXCR2, CXCL12, IL10, TGFB1, TGFB2, TNFRSF11B, CXCR4, IFNG, IL1B, PRL, LTA, IL1A, GHR, CD40, PPBP, CCR5, CD40LG, CCR2, CX3CR1, IL12A, IL1R2, IL1R1, TNF, CCL2, CTF1, CSF1, BMPR2, CXCL8, PF4, CX3CL1, CCL5, TNFRSF1A, IL17A, CSF1R, IL4, BMP2, IL6, TNFSF4, TGFBR1, TGFBR2, LEP, CCL11, TNFSF10, CCL13, TNFSF11, CXCL16, BMP7, IL2	0.000187592	3.12682e-06
hsa04611	Platelet activation	33	0.0245496	7.05613e-07	PTGS1, COL3A1, ITGB3, PRKG1, SRC, BTK, AKT1, FGG, GP6, FGA, FGB, P2RY1, RHOA, PIK3CA, NOS3, PRKACA, GP1BA, PIK3R1, SYK, AKT2, PIK3CG, ROCK1, PIK3CB, ITGA2, PPP1CC, P2RY12, VWF, MAPK1, MAPK12, MAPK14, MYLK, F2R, ITGA2B	0.000198258	3.25044e-06
hsa04210	Apoptosis	21	0.0156224	9.87273e-07	PIK3CG, TNF, XIAP, PIK3CB, RELA, TP53, NFKB1, BCL2L1, AKT1, TNFRSF1A, TNFSF10, CASP3, CASP7, BCL2, IKBKG, PIK3CA, APAF1, IKBKB, PIK3R1, CHUK, AKT2	0.000277385	4.47457e-06
hsa04150	mTOR signaling pathway	19	0.0141346	6.39495e-06	PRKCA, PIK3CG, TNF, BRAF, PIK3CB, IGF1, IRS1, AKT1, MAPK1, PDPK1, EIF4E, INS, RHEB, PIK3CA, PRKAA1, PRKAA2, IKBKB, PIK3R1, AKT2	0.00179537	2.6043e-05
hsa04152	AMPK signaling pathway	29	0.0215738	1.73261e-05	HMGCR, PFKFB1, PPARG, FOXO3, AKT1, IGF1R, PDPK1, INS, PIK3CA, PRKAA1, PRKAA2, CCNA2, INSR, PIK3R1, AKT2, PIK3CG, IRS4, SREBF1, PIK3CB, IGF1, CFTR, SIRT1, PPARGC1A, IRS1, ADIPOQ, PCK1, LEP, CD36, RHEB	0.00485686	6.66922e-05
hsa00480	Glutathione metabolism	17	0.0126467	1.79134e-05	GSTA1, GSTA3, GSTA4, GCLC, SRM, GGT1, GSTM5, GCLM, GSS, GSTM1, GSR, GSTM2, GSTM3, G6PD, GSTM4, GSTO1, GSTP1	0.00502105	6.80206e-05
hsa00590	Arachidonic acid metabolism	17	0.0126467	0.000197482	CYP2J2, PLA2G10, PTGS2, CYP2C19, CYP2C9, CYP2C8, PTGS1, EPHX2, GGT1, AKR1C3, CBR1, ALOX15, PTGIS, PLA2G2A, LTA4H, ALOX5, HPGDS	0.053986	0.000645117
hsa04350	TGF-beta signaling pathway	18	0.0133907	0.00299974	BMP4, BMP2, TNF, ROCK1, TGFBR1, TGFBR2, BMPR2, TGFB3, SMAD3, DCN, TGFB1, TGFB2, MAPK1, CDKN2B, IFNG, RHOA, BMP7, BMP6	0.570097	0.00778615
hsa04630	Jak-STAT signaling pathway	25	0.0185981	0.00761708	GRB2, CTF1, BCL2L1, IL10, AKT1, IFNG, PIK3CA, PRL, PIK3R1, GHR, AKT2, PIK3CG, IL4, IL6, PIK3CB, SOCS1, PIM1, STAT1, STAT3, PTPN11, LEP, IL12A, JAK2, JAK3, IL2	0.883352	0.0183519
hsa04922	Glucagon signaling pathway	18	0.0133907	0.0160495	LDHB, PPARA, PFKFB1, PDE3B, SIRT1, PPARGC1A, PDHB, PCK1, AKT1, GCK, PYGL, CALM3, PRKAA1, PRKACA, PRKAA2, CALM2, AKT2, CALM1	0.989396	0.0368771
