# Supplementary material for: Integrating systematic biological and proteomics strategies to explore the pharmacological mechanism of danshen yin modified on atherosclerosis
Source: J Cell Mol Med. 2020 Nov 2;24(23):13876–98. doi: 10.1111/jcmm.15979 (PMC7753997; doi:10.1111/jcmm.15979)
Supplement: Supplementary file 15 — Table S7 [file JCMM-24-13876-s015.xlsx]

## Sheet: Sheet1
Table S7 Difference factor signal value and fold change ratio between the two groups
QAM-CYT	Proteins	Official gene symbol	Model group (D)	DSYM group (C)	D/C ratio
CYT4	Pro-MMP-9	Mmp9	22372	1637	13.665
CYT4	IL-2Ra	Il2ra	581	48	12.238
CYT6	MIP-3b	Ccl19	937	111	8.453
CYT4	VEGF	Vegfa	511	80	6.392
CYT8	Treml1	Treml1	24806	4240	5.85
CYT7	CSa	Ercc8	11402	2039	5.593
CYT8	MMP-3	Mmp3	19434	3505	5.544
CYT7	Lipocalin-2	Lcn2	12465	2395	5.204
CYT4	IL-17F	Il17f	705	140	5.053
CYT4	EGF	Egf	3604	752	4.79
CYT4	OPN	Spp1	48193	12264	3.93
CYT6	CD27	Cd27	1159	307	3.773
CYT5	IL-6	Il6	3991	1126	3.546
CYT5	bFGF	Fgf2	127831	36549	3.498
CYT6	RAGE	Ager	15922	4842	3.288
CYT7	IL-7Ra	Il7r	964	310	3.11
CYT8	CD36	Cd36	2799	926	3.024
CYT6	VEGFR1	Flt1	2085	740	2.817
CYT7	LOX-1	Olr1	3477	1242	2.799
CYT8	MMP-2	Mmp2	5595	2015	2.777
CYT4	I-TAC	Cxcl11	712	281	2.536
CYT5	IL-1b	Il1b	3731	1473	2.533
CYT6	FcgRIIB	Fcgr2b	16409	6484	2.531
CYT8	TCK-1	None	80973	32143	2.519
CYT8	PDGF-AA	Pdgfa	8825	3.526	2.503
CYT7	DLL4	Dll4	3697	1537	2.406
CYT7	CD48	Cd48	5253	2221	2.365
CYT5	IL-5	Il5	1802	770	2.339
CYT5	TNFRI	Tnfrsf1a	34854	15480	2.252
CYT5	TCA-3	Ccl1	5797	2596	2.233
CYT5	LIX	Cxcl5	3282	1472	2.23
CYT7	B7-1	Cd80	882	399	2.212
CYT5	MCP-1	Ccl2	4603	2083	2.21
CYT7	Osteoactivin	Gpnmb	2288	1042	2.195
CYT5	IL-2	Il2	5847	2677	2.184
CYT8	TGFb1	Tgfb1	3390	1585	2.139
CYT4	IGFBP-3	Igfbp3	4443	2084	2.132
CYT5	BLC	Cxcl13	10987	5174	2.123
CYT6	JAM-A	F11r	42011	20418	2.058
CYT6	CD40L	Cd40lg	659	1528	0.431
CYT7	BTC	Btc	288	675	0.427
CYT7	FetuinA	Ahsg	845	2131	0.396
CYT6	TROY	Tnfrsf19	293	874	0.336
CYT6	TACI	Tnfrsf13b	397	1284	0.31
CYT6	Dkk-1	Dkk1	408	1756	0.232
CYT4	SDF-la	Cxcl12	138	638	0.216
CYT4	OPG	Tnfrsf11b	11213	58385	0.192
CYT5	MIG	Cxcl9	87	538	0.161
CYT7	Meteorin	Metrn	118	754	0.156
CYT8	sFRP-3	Frzb	2198	22559	0.097
CYT6	4-IBB	Tnfrsf9	1	1220	0.001
