# Supplementary material for: Integrating systematic biological and proteomics strategies to explore the pharmacological mechanism of danshen yin modified on atherosclerosis
Source: J Cell Mol Med. 2020 Nov 2;24(23):13876–98. doi: 10.1111/jcmm.15979 (PMC7753997; doi:10.1111/jcmm.15979)
Supplement: Supplementary file 16 — Table S8 [file JCMM-24-13876-s016.xlsx]

## Sheet: Sheet1
Table S8 Enrichment analysis of clusters based on Gene Ontology (GO) annotation of Experimental Protein Network
Cluster	Term	Biological Processes	Count	%	Pvalue	Genes	Fold Enrichment	Bonferroni
1	GO:0006955	immune response	15	0.550661	2.28409e-21	CCL1, IL6, CCL2, IL5, CXCL5, CXCL9, CCL19, CXCL12, TNFRSF1A, TNFRSF11B, FCGR2B, CXCL13, CD40LG, IL1B, IL2	45.3259	1.11235e-18
	GO:0006954	inflammatory response	15	0.550661	6.39135e-20	CCL1, IL6, CCL2, IL5, CXCL5, CXCL9, CCL19, CXCR3, CXCL12, TNFRSF1A, TNFRSF11B, CXCL13, CD40LG, IL1B, SPP1	35.8391	3.11259e-17
	GO:0070098	chemokine-mediated signaling pathway	7	0.256975	3.13195e-11	CCL1, CCL2, CXCL5, CXCL13, CXCL9, CCL19, CXCL12	104.607	1.52526e-08
	GO:0060326	cell chemotaxis	7	0.256975	2.72981e-10	CCL1, CCL2, CXCL5, CXCL13, CXCL9, CCL19, CXCL12	73.7611	1.32942e-07
	GO:0006935	chemotaxis	7	0.256975	3.4035e-09	CCL1, CCL2, CXCL5, CXCL13, CXCL9, CXCR3, CXCL12	48.7573	1.6575e-06
	GO:0042102	positive regulation of T cell proliferation	6	0.220264	9.22621e-09	IL6, CD80, CD40LG, CCL19, IL1B, IL2	77.054	4.49316e-06
	GO:0030593	neutrophil chemotaxis	5	0.183554	1.10648e-06	CCL1, CCL2, CCL19, IL1B, SPP1	59.5586	0.000538712
	GO:0070374	positive regulation of ERK1 and ERK2 cascade	6	0.220264	2.04773e-06	CCL1, IL6, CCL2, CCL19, IL1B, FGF2	26.2311	0.000996746
	GO:0032496	response to lipopolysaccharide	6	0.220264	2.57625e-06	TNFRSF1A, TNFRSF11B, CXCL5, CXCL13, CXCL9, IL1B	25.0328	0.00125385
	GO:0042127	regulation of cell proliferation	6	0.220264	5.15319e-06	TNFRSF1A, TNFRSF11B, IL6, CXCL5, CXCL13, CXCL9	21.7245	0.00250647
	GO:0019221	cytokine-mediated signaling pathway	5	0.183554	2.19373e-05	TNFRSF1A, IL6, CCL2, IL5, IL1B	28.1476	0.0106267
	GO:0051024	positive regulation of immunoglobulin secretion	3	0.110132	7.02109e-05	IL6, IL5, IL2	224.157	0.0336159
	GO:0071347	cellular response to interleukin-1	4	0.146843	0.000104718	CCL1, IL6, CCL2, CCL19	41.0955	0.0497217
	GO:0002690	positive regulation of leukocyte chemotaxis	3	0.110132	0.000133664	CXCL5, CXCL13, CXCL9	164.382	0.063025
	GO:0001525	angiogenesis	5	0.183554	0.000149253	CCL2, CXCR3, EGF, FGF2, MMP2	17.1948	0.0701125
	GO:0050731	positive regulation of peptidyl-tyrosine phosphorylation	4	0.146843	0.000209102	IL6, IL5, CD80, EGF	32.5509	0.0968287
	GO:0071356	cellular response to tumor necrosis factor	4	0.146843	0.000268984	CCL1, IL6, CCL2, CCL19	29.8876	0.122793
	GO:0008284	positive regulation of cell proliferation	6	0.220264	0.000324527	IL6, IL5, CXCR3, EGF, FGF2, CXCL12	9.09862	0.14621
	GO:0045766	positive regulation of angiogenesis	4	0.146843	0.000355984	TNFRSF1A, IL1B, CXCR3, FGF2	27.1705	0.159195
	GO:0046427	positive regulation of JAK-STAT cascade	3	0.110132	0.000410547	IL6, IL5, CXCL5	94.8357	0.181251
	GO:0007204	positive regulation of cytosolic calcium ion concentration	4	0.146843	0.000641353	CXCL13, IL1B, CXCR3, IL2	22.2138	0.26834
	GO:0002548	monocyte chemotaxis	3	0.110132	0.000975706	CCL1, CCL2, CCL19	61.6432	0.378364
	GO:0030890	positive regulation of B cell proliferation	3	0.110132	0.0011272	IL5, CD40LG, IL2	57.3425	0.422621
	GO:0032729	positive regulation of interferon-gamma production	3	0.110132	0.00164484	CD40LG, IL1B, IL2	47.4178	0.551432
	GO:0009408	response to heat	3	0.110132	0.00197285	IL6, CCL2, CXCL12	43.2584	0.617768
	GO:0007166	cell surface receptor signaling pathway	4	0.146843	0.0019839	TNFRSF1A, FCGR2B, CXCL13, CXCR3	15.012	0.619824
	GO:0032760	positive regulation of tumor necrosis factor production	3	0.110132	0.00211205	TNFRSF1A, CCL2, CCL19	41.792	0.64287
	GO:0007186	G-protein coupled receptor signaling pathway	8	0.293686	0.00232878	CCL1, CCL2, CXCL5, CXCL13, CXCL9, CCL19, CXCR3, IL2	3.8542	0.678719
	GO:0009612	response to mechanical stimulus	3	0.110132	0.00240404	CCL2, CXCL12, MMP2	39.1385	0.690308
	GO:0050729	positive regulation of inflammatory response	3	0.110132	0.00240404	CCL1, TNFRSF1A, CCL2	39.1385	0.690308
	GO:0001938	positive regulation of endothelial cell proliferation	3	0.110132	0.00271403	CCL2, FGF2, CXCL12	36.8019	0.733806
	GO:0071346	cellular response to interferon-gamma	3	0.110132	0.00279432	CCL1, CCL2, CCL19	36.2607	0.744041
	GO:0045893	positive regulation of transcription, DNA-templated	5	0.183554	0.0039603	IL6, IL5, IL1B, EGF, FGF2	7.13463	0.855214
	GO:0051897	positive regulation of protein kinase B signaling	3	0.110132	0.00559683	IL6, CCL19, FGF2	25.4199	0.934996
	GO:0010574	regulation of vascular endothelial growth factor production	2	0.0734214	0.00579405	IL6, CCL2	328.764	0.940982
	GO:0051091	positive regulation of sequence-specific DNA binding transcription factor activity	3	0.110132	0.00676955	IL6, IL5, IL1B	23.0442	0.96341
	GO:1903140	regulation of establishment of endothelial barrier	2	0.0734214	0.00694901	TNFRSF1A, IL1B	273.97	0.966492
	GO:2000107	negative regulation of leukocyte apoptotic process	2	0.0734214	0.00925511	CCL19, CXCL12	205.477	0.9892
	GO:0043547	positive regulation of GTPase activity	3	0.110132	0.0122968	CCL1, CCL2, CCL19	16.8885	0.997584
	GO:0043123	positive regulation of I-kappaB kinase/NF-kappaB signaling	3	0.110132	0.0127824	TNFRSF1A, CCL19, IL1B	16.5485	0.998099
	GO:0033160	positive regulation of protein import into nucleus, translocation	2	0.0734214	0.0161429	TNFRSF1A, IL6	117.416	0.999639
	GO:0090026	positive regulation of monocyte chemotaxis	2	0.0734214	0.0161429	CCL2, CXCL12	117.416	0.999639
	GO:0007568	aging	3	0.110132	0.0169625	IL6, CCL2, FGF2	14.2528	0.999759
	GO:0050921	positive regulation of chemotaxis	2	0.0734214	0.0172864	CCL19, CXCR3	109.588	0.999795
	GO:0001666	response to hypoxia	3	0.110132	0.0206308	CCL2, CXCL12, MMP2	12.8423	0.999961
	GO:0042346	positive regulation of NF-kappaB import into nucleus	2	0.0734214	0.0218478	CCL19, IL1B	86.5167	0.999979
	GO:0042981	regulation of apoptotic process	3	0.110132	0.0220592	TNFRSF1A, TNFRSF11B, IL6	12.3906	0.999981
	GO:0030335	positive regulation of cell migration	3	0.110132	0.0228935	MMP3, CXCL12, MMP2	12.1464	0.999987
	GO:0090280	positive regulation of calcium ion import	2	0.0734214	0.0241209	CCL2, CXCL12	78.2771	0.999993
	GO:0071222	cellular response to lipopolysaccharide	3	0.110132	0.0241695	IL6, CCL2, CD80	11.7977	0.999993
	GO:0043066	negative regulation of apoptotic process	4	0.146843	0.0266759	TNFRSF1A, IL6, CD40LG, SPP1	5.80854	0.999998
	GO:0031295	T cell costimulation	2	0.0734214	0.0286521	CD80, CCL19	65.7527	0.999999
	GO:0032735	positive regulation of interleukin-12 production	2	0.0734214	0.0297818	CD40LG, CCL19	63.2238	1
	GO:0090023	positive regulation of neutrophil chemotaxis	2	0.0734214	0.0320373	CCL19, IL1B	58.7078	1
	GO:0045840	positive regulation of mitotic nuclear division	2	0.0734214	0.0331632	IL1B, EGF	56.6834	1
	GO:0031663	lipopolysaccharide-mediated signaling pathway	2	0.0734214	0.0354113	CCL2, IL1B	53.0264	1
	GO:0000186	activation of MAPKK activity	2	0.0734214	0.0354113	EGF, FGF2	53.0264	1
	GO:0043552	positive regulation of phosphatidylinositol 3-kinase activity	2	0.0734214	0.0354113	CCL19, FGF2	53.0264	1
	GO:0071392	cellular response to estradiol stimulus	2	0.0734214	0.0376544	IL6, MMP2	49.8127	1
	GO:0007257	activation of JUN kinase activity	2	0.0734214	0.0387741	CD40LG, CCL19	48.3476	1
	GO:0043200	response to amino acid	2	0.0734214	0.0410098	IL6, CCL2	45.6616	1
	GO:0051209	release of sequestered calcium ion into cytosol	2	0.0734214	0.0421257	CCL19, FGF2	44.4275	1
2	GO:0043406	positive regulation of MAP kinase activity	3	0.196335	0.000387927	FLT1, VEGFA, TGFB1	91.3232	0.145085
	GO:0006954	inflammatory response	4	0.26178	0.000741652	TNFRSF9, IL17F, TGFB1, CD27	19.1142	0.258988
	GO:0010628	positive regulation of gene expression	4	0.26178	0.00114017	LCN2, VEGFA, IL7R, TGFB1	16.4794	0.369278
	GO:0045766	positive regulation of angiogenesis	3	0.196335	0.00192956	FLT1, MMP9, VEGFA	40.7558	0.54173
	GO:0001934	positive regulation of protein phosphorylation	3	0.196335	0.00439222	MMP9, VEGFA, TGFB1	26.8014	0.831086
	GO:0016477	cell migration	3	0.196335	0.00472394	FLT1, VEGFA, TGFB1	25.8191	0.852362
	GO:0001666	response to hypoxia	3	0.196335	0.00477226	FLT1, VEGFA, TGFB1	25.6847	0.85523
	GO:0030335	positive regulation of cell migration	3	0.196335	0.00531895	FLT1, VEGFA, TGFB1	24.2929	0.88405
	GO:0050777	negative regulation of immune response	2	0.13089	0.00606828	IL2RA, TGFB1	298.876	0.914484
	GO:0042127	regulation of cell proliferation	3	0.196335	0.00660747	TNFRSF9, TGFB1, CD27	21.7245	0.931319
	GO:0043117	positive regulation of vascular permeability	2	0.13089	0.00716803	VEGFA, TGFB1	252.895	0.945323
	GO:0030949	positive regulation of vascular endothelial growth factor receptor signaling pathway	2	0.13089	0.0077175	FLT1, VEGFA	234.831	0.956281
	GO:0006955	immune response	3	0.196335	0.00936845	TNFRSF9, IL2RA, CD27	18.1303	0.977689
	GO:0022408	negative regulation of cell-cell adhesion	2	0.13089	0.00991263	VEGFA, TGFB1	182.646	0.982131
	GO:0043536	positive regulation of blood vessel endothelial cell migration	2	0.13089	0.00991263	VEGFA, TGFB1	182.646	0.982131
	GO:0017015	regulation of transforming growth factor beta receptor signaling pathway	2	0.13089	0.0104607	IL17F, TGFB1	173.033	0.985713
	GO:0045582	positive regulation of T cell differentiation	2	0.13089	0.0121034	IL2RA, CD27	149.438	0.992698
	GO:0035924	cellular response to vascular endothelial growth factor stimulus	2	0.13089	0.0121034	FLT1, VEGFA	149.438	0.992698
	GO:0090190	positive regulation of branching involved in ureteric bud morphogenesis	2	0.13089	0.0126504	VEGFA, TGFB1	142.941	0.994162
	GO:0048010	vascular endothelial growth factor receptor signaling pathway	2	0.13089	0.0137436	FLT1, VEGFA	131.505	0.996268
	GO:0043065	positive regulation of apoptotic process	3	0.196335	0.0139585	MMP9, IGFBP3, TGFB1	14.7208	0.996583
	GO:0002040	sprouting angiogenesis	2	0.13089	0.0159267	FLT1, VEGFA	113.367	0.998476
	GO:0043552	positive regulation of phosphatidylinositol 3-kinase activity	2	0.13089	0.0170167	FLT1, TGFB1	106.053	0.999026
	GO:0043029	T cell homeostasis	2	0.13089	0.0170167	IL2RA, TGFB1	106.053	0.999026
	GO:0008285	negative regulation of cell proliferation	3	0.196335	0.0180839	TNFRSF9, IGFBP3, TGFB1	12.8423	0.999372
	GO:0048514	blood vessel morphogenesis	2	0.13089	0.0191933	FLT1, VEGFA	93.9325	0.999602
	GO:0040007	growth	2	0.13089	0.0197367	VEGFA, TGFB1	91.3232	0.999682
	GO:0001569	patterning of blood vessels	2	0.13089	0.0219079	FLT1, VEGFA	82.1909	0.99987
	GO:0042130	negative regulation of T cell proliferation	2	0.13089	0.0219079	IL2RA, TGFB1	82.1909	0.99987
	GO:0097191	extrinsic apoptotic signaling pathway	2	0.13089	0.02245	TGFB1, CD27	80.1863	0.999896
	GO:0030217	T cell differentiation	2	0.13089	0.02245	IL7R, TGFB1	80.1863	0.999896
	GO:0042100	B cell proliferation	2	0.13089	0.0262373	IL7R, CD27	68.4924	0.999978
	GO:0045599	negative regulation of fat cell differentiation	2	0.13089	0.0262373	VEGFA, TGFB1	68.4924	0.999978
	GO:0043066	negative regulation of apoptotic process	3	0.196335	0.0372626	MMP9, VEGFA, CD27	8.71282	1
	GO:0006915	apoptotic process	3	0.196335	0.037747	LCN2, TNFRSF9, CD27	8.65167	1
