# Supplementary material for: Integrating systematic biological and proteomics strategies to explore the pharmacological mechanism of danshen yin modified on atherosclerosis
Source: J Cell Mol Med. 2020 Nov 2;24(23):13876–98. doi: 10.1111/jcmm.15979 (PMC7753997; doi:10.1111/jcmm.15979)
Supplement: Supplementary file 17 — Table S9 [file JCMM-24-13876-s017.xlsx]

## Sheet: Sheet1
Table S9 Pathway enrichment analysis of experimental protein network
Term	Pathway	Count	%	Pvalue	Genes	Fold Enrichment	Bonferroni
mmu04060	Cytokine-cytokine receptor interaction	22	0.32434	3.48627e-21	CCL1, IL6, IL2RA, IL5, CCL2, CXCL5, TNFRSF13B, CXCL9, CCL19, CXCL11, IL7R, CXCL12, TGFB1, TNFRSF9, TNFRSF1A, TNFRSF11B, CXCL13, CD40LG, IL1B, TNFRSF19, CD27, IL2	16.26	3.52113e-19
mmu05323	Rheumatoid arthritis	10	0.147427	3.81038e-10	IL6, FLT1, CCL2, CD80, CXCL5, VEGFA, IL1B, MMP3, CXCL12, TGFB1	21.8123	3.84848e-08
mmu04672	Intestinal immune network for IgA production	8	0.117942	2.00914e-09	IL6, IL5, CD80, CD40LG, TNFRSF13B, CXCL12, TGFB1, IL2	34.0687	2.02924e-07
mmu05321	Inflammatory bowel disease (IBD)	6	0.0884564	1.5306e-05	IL6, IL5, IL17F, IL1B, TGFB1, IL2	18.1892	0.00154472
mmu04062	Chemokine signaling pathway	8	0.117942	7.93913e-05	CCL1, CCL2, CXCL5, CXCL13, CXCL9, CCL19, CXCL11, CXCL12	7.30043	0.00798678
mmu04151	PI3K-Akt signaling pathway	10	0.147427	9.0661e-05	IL6, FLT1, IL2RA, PDGFA, VEGFA, IL7R, EGF, FGF2, SPP1, IL2	5.09574	0.00911538
mmu04620	Toll-like receptor signaling pathway	6	0.0884564	0.000204569	IL6, CD80, CXCL9, IL1B, CXCL11, SPP1	10.6254	0.0204515
mmu04668	TNF signaling pathway	6	0.0884564	0.000292188	TNFRSF1A, IL6, CCL2, MMP9, IL1B, MMP3	9.84553	0.029084
mmu04064	NF-kappa B signaling pathway	5	0.0737137	0.00184362	TNFRSF1A, CD40LG, CCL19, IL1B, CXCL12	9.21961	0.17004
mmu05320	Autoimmune thyroid disease	4	0.058971	0.00668948	IL5, CD80, CD40LG, IL2	10.0766	0.492322
mmu04630	Jak-STAT signaling pathway	5	0.0737137	0.007784	IL6, IL2RA, IL5, IL7R, IL2	6.1676	0.545819
mmu04010	MAPK signaling pathway	6	0.0884564	0.0112913	TNFRSF1A, PDGFA, IL1B, EGF, FGF2, TGFB1	4.27555	0.682383
mmu04066	HIF-1 signaling pathway	4	0.058971	0.0178851	IL6, FLT1, VEGFA, EGF	7.01414	0.838418
mmu04670	Leukocyte transendothelial migration	4	0.058971	0.0261868	F11R, MMP9, CXCL12, MMP2	6.06307	0.931445
mmu04014	Ras signaling pathway	5	0.0737137	0.0354203	FLT1, PDGFA, VEGFA, EGF, FGF2	3.90525	0.973809
mmu04621	NOD-like receptor signaling pathway	3	0.0442282	0.0384546	IL6, CCL2, IL1B	9.41371	0.980948
