# Supplementary material for: Integrating systematic biological and proteomics strategies to explore the pharmacological mechanism of danshen yin modified on atherosclerosis
Source: J Cell Mol Med. 2020 Nov 2;24(23):13876–98. doi: 10.1111/jcmm.15979 (PMC7753997; doi:10.1111/jcmm.15979)
Supplement: Supplementary file 18 — Table S10 [file JCMM-24-13876-s018.xlsx]

## Sheet: Sheet1
Table S10 Enrichment analysis of clusters based on Gene Ontology (GO) annotation of Experimental Protein-Other Proteins’ PPI Network
Cluster	Term	Biological Processes	Count	%	Pvalue	Genes	Fold Enrichment	Bonferroni
1	GO:0006955	immune response	40	0.492368	4.61972e-54	CXCL1, CSF2, TNF, CCL2, CXCL5, IL18, CXCL2, CXCL9, TLR2, CX3CL1, IL15, CCL5, CXCL12, CCL4, CCL7, TLR9, CXCL10, TNFRSF1A, CCL22, MYD88, CCL20, CXCR5, IL1B, CD27, CD28, IL4, IL6, IL2RA, IL5, IL7, CTLA4, CCL19, CCR7, FCGR2B, CCR5, CD40LG, CXCL13, CCR2, CD274, IL2	38.5379	5.01702e-51
	GO:0006954	inflammatory response	38	0.46775	3.87078e-46	CXCL1, CCL2, TNF, CXCL5, CSF1, IL18, CXCL2, CXCL9, TLR2, TLR4, CX3CL1, IL15, CXCR3, CCL5, CXCL12, CCL4, CCL7, TLR9, CXCL10, AKT1, TNFRSF1A, IL17A, CCL22, MYD88, CCL20, IL1B, CD27, IL6, IL5, CCL19, CD40, NLRP3, CCR7, CCR5, CD40LG, CXCL13, CCR3, CCR2	28.9483	4.20366e-43
	GO:0006935	chemotaxis	22	0.270803	2.84301e-30	CCL2, CXCL5, CXCL2, CXCL9, CXCR2, CX3CL1, CXCR3, CCL5, CCL4, CXCL12, CCL7, CXCL10, CCR7, CCL22, CXCR5, CCR5, CCL20, CXCR4, CXCL13, CCR3, CCR2, CX3CR1	48.8583	3.08751e-27
	GO:0070098	chemokine-mediated signaling pathway	16	0.196947	8.54682e-25	CXCL1, CCL2, CXCL5, CXCL2, CXCL9, CCL19, CX3CL1, CCL5, CCL4, CXCL12, CCL7, CXCL10, CCL22, CCL20, CXCL13, CCR2	76.235	9.28185e-22
	GO:0042102	positive regulation of T cell proliferation	16	0.196947	1.11576e-23	IL4, PTPRC, IL6, IL2RA, CCL19, IL15, CCL5, VCAM1, CCR7, CD86, CD80, CD40LG, CD274, IL1B, IL2, CD28	65.5145	1.21171e-20
	GO:0060326	cell chemotaxis	14	0.172329	1.6056e-18	CXCL1, CCL2, CXCL5, CXCL2, CXCL9, CCL19, CX3CL1, CCL4, CXCL12, CXCL10, VCAM1, CCL22, CCL20, CXCL13	47.036	1.74368e-15
	GO:0050729	positive regulation of inflammatory response	13	0.16002	6.52573e-18	TNFRSF1A, TNF, CCL2, CCR5, STAT5A, CCR2, TLR2, TLR4, CX3CL1, CCL5, CCL4, CCL7, TLR9	54.0755	7.08694e-15
	GO:0032496	response to lipopolysaccharide	17	0.209257	1.84543e-17	CXCL1, VCAM1, TNFRSF1A, CCR7, TNF, MYD88, CXCL5, CXCL13, CXCL2, CXCL9, TLR2, IL1B, TLR4, CD40, STAT1, CD27, CXCL10	22.6141	2.00414e-14
	GO:0030593	neutrophil chemotaxis	13	0.16002	2.11587e-17	CXCL1, CCL22, CCL2, CCL20, CXCL2, CCL19, IL1B, CXCR2, CX3CL1, CCL5, CCL4, CCL7, ITGAM	49.3732	2.29783e-14
	GO:0071222	cellular response to lipopolysaccharide	16	0.196947	1.32064e-15	CSF2, IL6, CCL2, TNF, IL18, CXCL2, TLR4, CD40, STAT1, NLRP3, TLR9, CXCL10, CD86, CCL20, CD80, CX3CR1	20.0619	1.44684e-12
	GO:0032760	positive regulation of tumor necrosis factor production	11	0.135401	1.54121e-14	TNFRSF1A, CCR7, CCL2, MYD88, CCR5, IL18, TLR2, CCL19, TLR4, CCL4, TLR9	48.8583	1.67593e-11
	GO:0010628	positive regulation of gene expression	18	0.221566	7.99091e-14	CSF2, IL6, TNF, CSF1, IL18, TLR2, TLR4, CCL5, IL7R, FOXP3, STAT3, TLR9, TNFRSF1A, CCR5, CD44, CD40LG, IL1B, CD28	11.8222	8.68106e-11
	GO:0031663	lipopolysaccharide-mediated signaling pathway	9	0.110783	1.92543e-13	AKT1, CCL2, TNF, MYD88, IL18, IL1B, TLR4, CCL5, STAT1	76.0813	2.09069e-10
	GO:0019221	cytokine-mediated signaling pathway	13	0.16002	2.4011e-13	TNFRSF1A, IL6, CCL2, IL5, MYD88, CD44, STAT5A, CCR2, CX3CR1, IL1B, CX3CL1, STAT1, STAT3	23.3339	2.60793e-10
	GO:0071347	cellular response to interleukin-1	11	0.135401	3.79778e-13	IL6, CCL22, IL17A, CCL2, CCL20, CXCL2, CCL19, CX3CL1, CCL5, CCL4, CCL7	36.033	4.12471e-10
	GO:0070374	positive regulation of ERK1 and ERK2 cascade	13	0.16002	4.91454e-12	IL6, CCL22, CCL2, CCL20, CD44, TLR2, CCL19, IL1B, TLR4, CX3CL1, CCL5, CCL4, CCL7	18.121	5.33716e-09
	GO:0048247	lymphocyte chemotaxis	8	0.0984737	3.06178e-11	CCL22, CCL2, CCL20, CCL19, CX3CL1, CCL5, CCL4, CCL7	63.5292	3.3251e-08
	GO:0042346	positive regulation of NF-kappaB import into nucleus	7	0.0861645	5.89255e-11	TNF, IL18, TLR2, CCL19, IL1B, TLR4, TLR9	96.5477	6.3993e-08
	GO:0002548	monocyte chemotaxis	8	0.0984737	1.30881e-10	CCL22, CCL2, CCL20, CCR2, CCL19, CX3CL1, CCL4, CCL7	52.4116	1.42137e-07
	GO:0030890	positive regulation of B cell proliferation	8	0.0984737	2.2422e-10	IL4, PTPRC, IL5, CD40LG, IL7, TLR4, CD40, IL2	48.755	2.43503e-07
	GO:0071356	cellular response to tumor necrosis factor	10	0.123092	2.99031e-10	VCAM1, IL6, CCL22, CCL2, CCL20, CCL19, CX3CL1, CCL5, CCL4, CCL7	23.8235	3.24748e-07
	GO:0032735	positive regulation of interleukin-12 production	7	0.0861645	4.89818e-10	CCR7, CD40LG, TLR2, CCL19, TLR4, CD40, TLR9	70.5541	5.31942e-07
	GO:0090023	positive regulation of neutrophil chemotaxis	7	0.0861645	7.96815e-10	CXCL1, CCR7, SELL, CXCL2, CCL19, IL1B, CXCR2	65.5145	8.65341e-07
	GO:0032755	positive regulation of interleukin-6 production	8	0.0984737	9.06442e-10	IL6, TNF, MYD88, CCR5, TLR2, IL1B, TLR4, TLR9	40.3166	9.84396e-07
	GO:0007165	signal transduction	22	0.270803	3.1739e-09	TNF, STAT5A, TLR2, TLR4, CXCR2, CXCR3, IL15, STAT1, STAT3, TLR9, AKT1, TNFRSF1A, CCR7, MYD88, CXCR5, CCR5, CXCR4, CD40LG, CCR3, CCR2, CX3CR1, CD274	4.59384	3.44685e-06
	GO:0043547	positive regulation of GTPase activity	10	0.123092	3.74078e-09	CCR7, CCL22, CCL2, CCL20, CCL19, CX3CL1, CD40, CCL5, CCL4, CCL7	17.9492	4.06248e-06
	GO:0051770	positive regulation of nitric-oxide synthase biosynthetic process	6	0.0738552	5.34184e-09	CCL2, CCL20, TLR2, TLR4, STAT1, TLR9	87.3527	5.80123e-06
	GO:0071346	cellular response to interferon-gamma	8	0.0984737	6.26478e-09	CCL22, CCL2, CCL20, CCL19, CX3CL1, CCL5, CCL4, CCL7	30.8303	6.80353e-06
	GO:0051092	positive regulation of NF-kappaB transcription factor activity	9	0.110783	7.36138e-09	TNF, MYD88, CD40LG, TLR2, IL1B, TLR4, CD40, NLRP3, TLR9	21.6378	7.99443e-06
	GO:0032722	positive regulation of chemokine production	6	0.0738552	9.61016e-09	IL6, TNF, IL18, TLR2, TLR4, TLR9	78.6174	1.04366e-05
	GO:0042127	regulation of cell proliferation	11	0.135401	1.22731e-08	CSF2, TNFRSF1A, IL6, TNF, MYD88, CXCL5, CXCL13, CXCL2, CXCL9, CD27, CXCL10	12.6988	1.33285e-05
	GO:0045582	positive regulation of T cell differentiation	6	0.0738552	1.62285e-08	IL4, PTPRC, IL2RA, IL7, CD27, IL2	71.4704	1.7624e-05
	GO:0048661	positive regulation of smooth muscle cell proliferation	8	0.0984737	1.98129e-08	AKT1, IL6, TNF, MYD88, IL18, CX3CL1, CCL5, STAT1	26.2058	2.15166e-05
	GO:0032733	positive regulation of interleukin-10 production	6	0.0738552	2.06762e-08	IL4, CD40LG, TLR2, TLR4, TLR9, CD28	68.3629	2.24541e-05
	GO:0042104	positive regulation of activated T cell proliferation	6	0.0738552	2.60416e-08	IL4, CD86, IL2RA, STAT5A, IL18, IL2	65.5145	2.82807e-05
	GO:0032757	positive regulation of interleukin-8 production	6	0.0738552	3.24575e-08	TNF, IL18, TLR2, IL1B, TLR4, TLR9	62.8939	3.52482e-05
	GO:0032729	positive regulation of interferon-gamma production	7	0.0861645	4.01225e-08	TNF, CD40LG, IL18, CCR2, IL1B, TLR4, IL2	35.277	4.3572e-05
	GO:0008284	positive regulation of cell proliferation	14	0.172329	9.47645e-08	IL4, CSF2, IL6, IL5, TNF, CSF1, STAT5A, CXCR2, CXCR3, IL15, STAT1, CXCL12, STAT3, CXCL10	6.76903	0.000102909
	GO:0071345	cellular response to cytokine stimulus	6	0.0738552	1.41658e-07	CCR7, CD86, CXCR4, STAT5A, STAT1, STAT3	47.6469	0.000153829
	GO:0090026	positive regulation of monocyte chemotaxis	5	0.061546	1.77959e-07	CCL2, CCR2, CCL5, CXCL12, CXCL10	93.5921	0.000193245
	GO:0043491	protein kinase B signaling	6	0.0738552	2.95273e-07	AKT1, CCL2, TNF, IL1B, CD40, CCL5	41.3776	0.000320615
	GO:0010759	positive regulation of macrophage chemotaxis	5	0.061546	3.21733e-07	CCR7, CCL2, CSF1, CX3CL1, CCL5	81.8931	0.000349341
	GO:0045766	positive regulation of angiogenesis	8	0.0984737	3.48831e-07	TNFRSF1A, CCR3, CX3CR1, IL1B, CXCR2, CX3CL1, CXCR3, CCL5	17.3261	0.000378758
	GO:0045429	positive regulation of nitric oxide biosynthetic process	6	0.0738552	7.04247e-07	AKT1, IL6, TNF, TLR2, IL1B, TLR4	34.9411	0.000764521
	GO:0043123	positive regulation of I-kappaB kinase/NF-kappaB signaling	8	0.0984737	1.42593e-06	TNFRSF1A, TNF, MYD88, CCL19, IL1B, TLR4, CD40, TLR9	14.0702	0.00154737
	GO:0032715	negative regulation of interleukin-6 production	5	0.061546	4.65622e-06	TNFRSF1A, TNF, TLR4, FOXP3, TLR9	43.6763	0.0050439
	GO:0046330	positive regulation of JNK cascade	6	0.0738552	6.48809e-06	TNF, MYD88, CCL19, IL1B, TLR4, CD27	22.4621	0.00702132
	GO:0050777	negative regulation of immune response	4	0.0492368	8.21424e-06	IL2RA, FCGR2B, CTLA4, FOXP3	95.2938	0.00888103
	GO:0046641	positive regulation of alpha-beta T cell proliferation	4	0.0492368	8.21424e-06	PTPRC, CD80, CCR2, CD28	95.2938	0.00888103
	GO:0032740	positive regulation of interleukin-17 production	4	0.0492368	1.09228e-05	MYD88, IL18, IL15, IL2	87.3527	0.0117922
	GO:0050728	negative regulation of inflammatory response	6	0.0738552	1.88548e-05	TNFRSF1A, IL2RA, CD44, NLRP3, FOXP3, IL2	18.073	0.0202683
	GO:0010820	positive regulation of T cell chemotaxis	4	0.0492368	2.24084e-05	CCR7, CXCL13, CCR2, CCL5	69.8821	0.024042
	GO:2000406	positive regulation of T cell migration	4	0.0492368	2.75053e-05	CCL20, CCL5, CXCL12, CXCL10	65.5145	0.0294294
	GO:0002755	MyD88-dependent toll-like receptor signaling pathway	4	0.0492368	2.75053e-05	MYD88, TLR2, TLR4, TLR9	65.5145	0.0294294
	GO:0002224	toll-like receptor signaling pathway	4	0.0492368	3.33094e-05	CD86, TLR2, TLR4, TLR9	61.6607	0.0355281
	GO:0032741	positive regulation of interleukin-18 production	3	0.0369276	4.1704e-05	TNF, TLR2, TLR9	262.058	0.0442812
	GO:0032753	positive regulation of interleukin-4 production	4	0.0492368	4.72107e-05	CD40LG, NLRP3, FOXP3, CD28	55.1701	0.0499798
	GO:0050718	positive regulation of interleukin-1 beta secretion	4	0.0492368	7.44266e-05	CCR7, CCR5, CCL19, NLRP3	47.6469	0.0776498
	GO:0050727	regulation of inflammatory response	5	0.061546	8.12242e-05	IL4, MYD88, TLR4, NLRP3, TLR9	21.4802	0.0844342
	GO:0033030	negative regulation of neutrophil apoptotic process	3	0.0369276	8.32051e-05	FCGR2B, IL18, CXCR2	196.543	0.0864019
	GO:0007159	leukocyte cell-cell adhesion	4	0.0492368	9.72924e-05	VCAM1, PTPRC, CCL5, ITGAM	43.6763	0.100274
	GO:0031295	T cell costimulation	4	0.0492368	0.000110262	CD80, CD274, CCL19, CD28	41.9293	0.112859
	GO:0030335	positive regulation of cell migration	7	0.0861645	0.000114077	CXCR4, CSF1, CD274, CX3CL1, CCL5, CXCL12, CXCL10	9.03648	0.116527
	GO:0001938	positive regulation of endothelial cell proliferation	5	0.061546	0.000117295	AKT1, CCL2, CCR3, STAT5A, CXCL12	19.5566	0.11961
	GO:0000165	MAPK cascade	5	0.061546	0.00013155	CCL2, TNF, IL18, IL1B, CCL5	18.9897	0.133136
	GO:0032747	positive regulation of interleukin-23 production	3	0.0369276	0.000138338	CSF2, IL17A, MYD88	157.235	0.139503
	GO:0002730	regulation of dendritic cell cytokine production	3	0.0369276	0.000138338	TLR2, TLR4, TLR9	157.235	0.139503
	GO:0051023	regulation of immunoglobulin secretion	3	0.0369276	0.000138338	TNF, CD40LG, CD40	157.235	0.139503
	GO:0010574	regulation of vascular endothelial growth factor production	3	0.0369276	0.000138338	IL6, CCL2, CCR2	157.235	0.139503
	GO:0016525	negative regulation of angiogenesis	5	0.061546	0.00015523	CCL2, CCR2, CX3CR1, STAT1, CXCL10	18.1985	0.155148
	GO:2000503	positive regulation of natural killer cell chemotaxis	3	0.0369276	0.000207002	CCL5, CCL4, CCL7	131.029	0.201346
	GO:1903140	regulation of establishment of endothelial barrier	3	0.0369276	0.000207002	TNFRSF1A, TNF, IL1B	131.029	0.201346
	GO:0071260	cellular response to mechanical stimulus	5	0.061546	0.000211616	AKT1, TNFRSF1A, IL1B, TLR4, CD40	16.7986	0.205338
	GO:0034097	response to cytokine	5	0.061546	0.000244743	IL4, CD274, CCL5, STAT1, STAT3	16.1764	0.233425
	GO:0051281	positive regulation of release of sequestered calcium ion into cytosol	4	0.0492368	0.000255991	CD19, CXCL9, CXCR3, CXCL10	31.7646	0.242735
	GO:0043066	negative regulation of apoptotic process	10	0.123092	0.000257475	AKT1, TNFRSF1A, IL6, CD44, CD40LG, ALB, STAT5A, CXCR2, CD27, STAT3	4.63	0.243955
	GO:0045630	positive regulation of T-helper 2 cell differentiation	3	0.0369276	0.000289099	IL6, IL18, NLRP3	112.311	0.269486
	GO:2000107	negative regulation of leukocyte apoptotic process	3	0.0369276	0.000384528	CCR7, CCL19, CXCL12	98.2717	0.341425
	GO:0032725	positive regulation of granulocyte macrophage colony-stimulating factor production	3	0.0369276	0.000384528	IL18, IL1B, TLR9	98.2717	0.341425
	GO:0042130	negative regulation of T cell proliferation	4	0.0492368	0.000454922	IL2RA, CD274, CTLA4, FOXP3	26.2058	0.389915
	GO:0045627	positive regulation of T-helper 1 cell differentiation	3	0.0369276	0.000493192	CCR7, CCR2, CCL19	87.3527	0.414763
	GO:0050707	regulation of cytokine secretion	3	0.0369276	0.000749832	TLR2, TLR4, TLR9	71.4704	0.557194
	GO:0010744	positive regulation of macrophage derived foam cell differentiation	3	0.0369276	0.000749832	CSF2, CSF1, IL18	71.4704	0.557194
	GO:0051024	positive regulation of immunoglobulin secretion	3	0.0369276	0.000749832	IL6, IL5, IL2	71.4704	0.557194
	GO:0001666	response to hypoxia	6	0.0738552	0.000777014	VCAM1, CCL2, CXCR4, IL18, TLR2, CXCL12	8.18931	0.570084
	GO:0032700	negative regulation of interleukin-17 production	3	0.0369276	0.000897613	TLR2, TLR4, FOXP3	65.5145	0.6229
	GO:0097028	dendritic cell differentiation	3	0.0369276	0.000897613	IL4, CSF2, CD40LG	65.5145	0.6229
	GO:0007252	I-kappaB phosphorylation	3	0.0369276	0.000897613	TLR2, TLR4, TLR9	65.5145	0.6229
	GO:0060397	JAK-STAT cascade involved in growth hormone signaling pathway	3	0.0369276	0.00105824	STAT5A, STAT1, STAT3	60.4749	0.683318
	GO:0043117	positive regulation of vascular permeability	3	0.0369276	0.00105824	IL18, CXCR2, CCL4	60.4749	0.683318
	GO:0002523	leukocyte migration involved in inflammatory response	3	0.0369276	0.00105824	CCL2, CX3CL1, ITGAM	60.4749	0.683318
	GO:0071803	positive regulation of podosome assembly	3	0.0369276	0.00105824	CSF2, TNF, IL5	60.4749	0.683318
	GO:0042535	positive regulation of tumor necrosis factor biosynthetic process	3	0.0369276	0.00105824	CCR2, TLR2, TLR4	60.4749	0.683318
	GO:0045060	negative thymic T cell selection	3	0.0369276	0.00123162	PTPRC, CCR7, CD28	56.1553	0.737725
	GO:0048246	macrophage chemotaxis	3	0.0369276	0.00123162	CCL2, CX3CR1, CX3CL1	56.1553	0.737725
	GO:0032693	negative regulation of interleukin-10 production	3	0.0369276	0.00123162	FCGR2B, CD274, FOXP3	56.1553	0.737725
	GO:0009408	response to heat	4	0.0492368	0.00128719	IL6, CCL2, CXCL2, CXCL12	18.39	0.753105
	GO:0045893	positive regulation of transcription, DNA-templated	9	0.110783	0.00138997	IL4, IL6, TNF, IL5, TBX21, IL1B, STAT1, FOXP3, STAT3	4.09466	0.779212
	GO:0050710	negative regulation of cytokine secretion	3	0.0369276	0.00141765	IL6, CX3CL1, FOXP3	52.4116	0.785761
	GO:0043065	positive regulation of apoptotic process	7	0.0861645	0.00161212	AKT1, IL6, TNF, IL18, CTLA4, IL1B, TLR4	5.47584	0.826603
	GO:0006968	cellular defense response	3	0.0369276	0.0018273	CD19, CCR2, CXCR2	46.2455	0.862793
2	GO:0030335	positive regulation of cell migration	17	0.156293	4.93683e-17	EGFR, FLT1, ADAM10, PDGFB, SMAD3, HGF, MMP14, ITGB1, MMP2, TGFB1, KDR, MAPK1, PTK2, NOTCH1, RHOA, PDGFRB, LAMB1	21.3276	7.32131e-14
	GO:0008284	positive regulation of cell proliferation	22	0.202262	6.43636e-16	WNT5A, EGFR, ADAM10, PDGFB, LGALS3, PGF, CST3, HGF, ITGB1, TGFB1, CTNNB1, KDR, WNT2, VEGFC, MAPK1, PTK2, NOTCH1, HIF1A, PDGFRB, EGF, FGF2, RUNX2	10.3374	9.87876e-13
	GO:0016477	cell migration	15	0.137906	1.53315e-14	WNT5A, FLT1, MMP14, ITGB1, MMP2, SRC, TGFB1, SDC2, KDR, RHOA, PDGFRB, JAK1, JAK3, LAMC1, LAMB1	20.0007	2.27212e-11
	GO:0045766	positive regulation of angiogenesis	12	0.110325	1.17671e-12	VEGFB, WNT5A, VEGFC, HIF1A, FLT1, LGALS3, PGF, SERPINE1, HGF, FGF2, IL1A, KDR	25.2571	1.74508e-09
	GO:0018108	peptidyl-tyrosine phosphorylation	10	0.0919371	3.08469e-12	EGFR, PTK2, FLT1, PDGFB, PDGFRB, JAK1, JAK3, EGF, SRC, KDR	39.1809	4.57453e-09
	GO:0001525	angiogenesis	14	0.128712	6.60457e-12	FLT1, PGF, ACKR3, MMP14, MMP2, KDR, VEGFB, VEGFC, PTK2, NOTCH1, HIF1A, SERPINE1, EGF, FGF2	14.9183	9.79463e-09
	GO:0042127	regulation of cell proliferation	13	0.119518	6.41696e-11	EGFR, MMP7, JAG1, TNFSF9, TGFB1, SRC, CTNNB1, PTK2, TNFRSF1B, NOTCH1, HIF1A, SERPINE1, JAK1	14.585	9.51635e-08
	GO:0070374	positive regulation of ERK1 and ERK2 cascade	12	0.110325	1.45238e-10	EGFR, FGG, FGA, PDGFB, PDGFRB, FGF23, ACKR3, FGF2, SRC, TGFB1, IL1A, KDR	16.2559	2.15388e-07
	GO:0001666	response to hypoxia	12	0.110325	1.82042e-10	VEGFB, VEGFC, HIF1A, FLT1, PGF, CST3, RHOA, SMAD3, MMP14, MMP2, TGFB1, KDR	15.9173	2.69969e-07
	GO:0048010	vascular endothelial growth factor receptor signaling pathway	7	0.064356	4.51868e-10	VEGFB, VEGFC, PTK2, FLT1, PGF, SRC, KDR	71.3093	6.7012e-07
	GO:0043406	positive regulation of MAP kinase activity	8	0.0735497	1.46832e-09	EGFR, FLT1, PDGFB, PDGFRB, EGF, FGF2, SRC, TGFB1	37.7298	2.17751e-06
	GO:0001938	positive regulation of endothelial cell proliferation	8	0.0735497	6.92946e-09	WNT2, VEGFB, WNT5A, VEGFC, PDGFB, PGF, FGF2, KDR	30.4091	1.02763e-05
	GO:0043552	positive regulation of phosphatidylinositol 3-kinase activity	6	0.0551623	1.1815e-07	FLT1, PDGFB, PDGFRB, FGF2, SRC, TGFB1	49.2921	0.000175202
	GO:0050731	positive regulation of peptidyl-tyrosine phosphorylation	8	0.0735497	1.23531e-07	VEGFC, PDGFB, IGF2, HGF, EGF, ITGB1, SRC, TGFB1	20.1724	0.000183179
	GO:0043410	positive regulation of MAPK cascade	8	0.0735497	1.51182e-07	TNFRSF1B, FLT1, PDGFB, IGF2, IGFBP3, ITGB1, CTNNB1, KDR	19.5905	0.000224177
	GO:0030154	cell differentiation	16	0.147099	2.29315e-07	WNT5A, FLT1, LGALS3, PGF, RORC, FGF23, SDC2, CTNNB1, KDR, VEGFB, VEGFC, NOTCH1, HIF1A, RHOA, JAK1, FGF2	5.22412	0.000340017
	GO:0043627	response to estrogen	7	0.064356	4.41379e-07	MAPK1, APOA2, APOA1, PDGFRB, MMP14, MMP2, CTNNB1	23.7698	0.000654351
	GO:0007179	transforming growth factor beta receptor signaling pathway	7	0.064356	4.41379e-07	PTK2, PDGFB, SMAD3, SMAD2, ITGB1, SRC, TGFB1	23.7698	0.000654351
	GO:0050679	positive regulation of epithelial cell proliferation	7	0.064356	4.77759e-07	EGFR, WNT5A, VEGFC, NOTCH1, FGF2, TGFB1, KDR	23.457	0.000708266
	GO:2000573	positive regulation of DNA biosynthetic process	5	0.0459686	6.04833e-07	PDGFB, PDGFRB, HGF, EGF, SRC	70.7433	0.000896565
	GO:0007173	epidermal growth factor receptor signaling pathway	6	0.0551623	8.1466e-07	EGFR, PTK2, ADAM10, EGF, SRC, TGFB1	33.9568	0.00120741
	GO:0071560	cellular response to transforming growth factor beta stimulus	6	0.0551623	3.78123e-06	WNT2, WNT5A, PTK2, SERPINE1, SRC, TGFB1	25.0501	0.00559188
	GO:0048661	positive regulation of smooth muscle cell proliferation	6	0.0551623	1.4435e-05	EGFR, PTK2, HIF1A, PDGFB, PDGFRB, FGF2	19.1007	0.0211797
	GO:0014911	positive regulation of smooth muscle cell migration	5	0.0459686	1.52907e-05	PTK2, FGA, PDGFB, PDGFRB, SRC	32.6508	0.0224212
	GO:2000811	negative regulation of anoikis	4	0.0367748	1.96157e-05	PTK2, NOTCH1, ITGB1, SRC	72.7646	0.0286713
	GO:0050728	negative regulation of inflammatory response	6	0.0551623	2.1727e-05	TNFRSF1B, APOA1, SMAD3, NFKB1, HGF, IL22	17.5639	0.031708
	GO:0045087	innate immune response	10	0.0919371	2.2889e-05	PTK2, FGG, IL23R, LGALS3, FGA, JAK1, NFKB1, JAK3, SRC, TYROBP	6.3669	0.0333751
	GO:0043536	positive regulation of blood vessel endothelial cell migration	4	0.0367748	4.34876e-05	VEGFC, PDGFB, FGF2, TGFB1	56.5947	0.0624578
	GO:0043065	positive regulation of apoptotic process	9	0.0827434	4.43776e-05	NOTCH1, HIF1A, PDGFRB, IGFBP3, ITGB1, MMP2, SRC, TGFB1, CTNNB1	6.84204	0.0636945
	GO:0071363	cellular response to growth factor stimulus	5	0.0459686	0.000109819	EGFR, TNFRSF1B, PDGFB, TGFB1, CTNNB1	19.8966	0.150299
	GO:0001570	vasculogenesis	5	0.0459686	0.00013913	PTK2, ACKR3, TGFB1, CTNNB1, KDR	18.7262	0.186447
	GO:2000352	negative regulation of endothelial cell apoptotic process	4	0.0367748	0.000169811	FGG, FGA, SERPINE1, KDR	36.3823	0.222639
	GO:0060070	canonical Wnt signaling pathway	5	0.0459686	0.00039242	WNT2, WNT5A, SMAD3, EGF, CTNNB1	14.3076	0.441261
	GO:0060947	cardiac vascular smooth muscle cell differentiation	3	0.0275811	0.000522582	PDGFB, PDGFRB, CTNNB1	84.892	0.539385
3	GO:0006954	inflammatory response	13	0.238663	4.58027e-12	CCL1, HMGB1, RELA, KIT, TLR6, TNFRSF4, CCL25, TNFRSF9, CYBB, IL17F, JAK2, XCL1, SPP1	17.0833	3.77411e-09
	GO:0006955	immune response	11	0.201946	2.17741e-10	CCL1, CCR8, TNFRSF9, CCL25, TNFSF11, TNFSF13B, CD4, TLR6, TRAF6, XCL1, TNFRSF4	18.2814	1.79419e-07
	GO:0019221	cytokine-mediated signaling pathway	9	0.165229	7.41617e-10	IL2RB, TNFSF11, FLT3, SOCS3, RELA, JAK2, KIT, TRAF6, IL6RA	27.8661	6.11092e-07
	GO:0043066	negative regulation of apoptotic process	12	0.220305	1.9405e-08	CD38, IL2RB, SOCS3, MMP9, JUN, RELA, VEGFA, IGF1, JAK2, FN1, SPP1, TIMP1	9.5841	1.59896e-05
	GO:0050731	positive regulation of peptidyl-tyrosine phosphorylation	6	0.110152	2.43667e-06	VEGFA, IGF1, CD4, JAK2, SYK, IL6RA	26.8545	0.00200581
	GO:0070374	positive regulation of ERK1 and ERK2 cascade	7	0.128511	2.86056e-06	CCL1, HMGB1, CCL25, JUN, VEGFA, MAPK3, XCL1	16.8316	0.00235433
	GO:0042523	positive regulation of tyrosine phosphorylation of Stat5 protein	4	0.0734349	3.32159e-06	LCK, IGF1, JAK2, KIT	129.157	0.00273325
	GO:0030335	positive regulation of cell migration	7	0.128511	4.45513e-06	HMGB1, VEGFA, IGF1, JAK2, KIT, MMP3, FN1	15.5879	0.0036643
	GO:0006935	chemotaxis	6	0.110152	5.24069e-06	CCL1, CCR8, CCL25, CXCR1, KIT, XCL1	22.9856	0.00430903
	GO:0008284	positive regulation of cell proliferation	9	0.165229	1.67705e-05	JUN, RELA, VEGFA, IGF1, JAK2, KIT, FN1, IL6RA, TIMP1	7.50637	0.013724
	GO:0060326	cell chemotaxis	5	0.0917936	2.34952e-05	CCL1, CCL25, VEGFA, KIT, XCL1	28.9776	0.0191741
	GO:0048661	positive regulation of smooth muscle cell proliferation	5	0.0917936	2.59703e-05	JUN, VEGFA, IGF1, TRAF6, IL6RA	28.2531	0.0211725
	GO:0071347	cellular response to interleukin-1	5	0.0917936	2.59703e-05	CCL1, CCL25, RELA, XCL1, FN1	28.2531	0.0211725
	GO:0032496	response to lipopolysaccharide	6	0.110152	6.21657e-05	TNFRSF9, JUN, MAPK3, JAK2, CASP1, TNFRSF4	13.768	0.0499362
	GO:0002548	monocyte chemotaxis	4	0.0734349	8.67257e-05	CCL1, CCL25, TNFSF11, XCL1	45.205	0.0689712
	GO:0038083	peptidyl-tyrosine autophosphorylation	4	0.0734349	9.3433e-05	LCK, MAPK3, JAK2, SYK	44.1024	0.0741031
	GO:0007166	cell surface receptor signaling pathway	6	0.110152	0.000102494	ITGAL, LCK, IL17F, CXCR1, CD4, SYK	12.3849	0.0809912
	GO:2001237	negative regulation of extrinsic apoptotic signaling pathway	4	0.0734349	0.000115563	RELA, VEGFA, IGF1, TNFRSF4	41.0955	0.0908358
	GO:0045084	positive regulation of interleukin-12 biosynthetic process	3	0.0550762	0.000125887	RELA, TLR6, TRAF6	169.519	0.098538
	GO:0042088	T-helper 1 type immune response	3	0.0550762	0.000161634	VEGFA, TLR6, TRAF6	150.683	0.124708
	GO:0043123	positive regulation of I-kappaB kinase/NF-kappaB signaling	5	0.0917936	0.000291037	TNFSF11, RELA, TLR6, CASP1, TRAF6	15.1695	0.213254
	GO:0050727	regulation of inflammatory response	4	0.0734349	0.000306181	RELA, JAK2, CASP1, XCL1	29.6426	0.223013
	GO:0042102	positive regulation of T cell proliferation	4	0.0734349	0.000352872	ITGAL, TNFSF13B, CD4, TRAF6	28.2531	0.252348
	GO:0018108	peptidyl-tyrosine phosphorylation	4	0.0734349	0.000369396	LCK, JAK2, KIT, SYK	27.8185	0.262462
	GO:0001775	cell activation	3	0.0550762	0.000405799	IGF1, FN1, TIMP1	96.8679	0.284266
	GO:0030593	neutrophil chemotaxis	4	0.0734349	0.000440457	CCL1, CCL25, SYK, SPP1	26.2058	0.304425
	GO:0050870	positive regulation of T cell activation	3	0.0550762	0.000603994	TNFSF11, LCK, CD4	79.7735	0.392159
	GO:0034097	response to cytokine	4	0.0734349	0.000704557	JUN, RELA, IL6RA, TIMP1	22.3235	0.440527
	GO:0030217	T cell differentiation	3	0.0550762	0.00352474	LCK, CD4, KIT	33.0768	0.945498
	GO:0030890	positive regulation of B cell proliferation	3	0.0550762	0.00387098	CD38, TNFSF13B, TNFRSF4	31.5384	0.959069
	GO:0043065	positive regulation of apoptotic process	5	0.0917936	0.00571046	MMP9, JUN, JAK2, CASP1, TRAF6	6.74701	0.991075
	GO:0050729	positive regulation of inflammatory response	3	0.0550762	0.00814809	CCL1, JAK2, XCL1	21.5262	0.998819
	GO:0009612	response to mechanical stimulus	3	0.0550762	0.00814809	JUN, RELA, LCK	21.5262	0.998819
	GO:0008285	negative regulation of cell proliferation	5	0.0917936	0.00916471	TNFRSF9, FLT3, JUN, IGF1, JAK2	5.88607	0.999493
	GO:0071346	cellular response to interferon-gamma	3	0.0550762	0.0094399	CCL1, CCL25, XCL1	19.9434	0.999597
	GO:0000187	activation of MAPK activity	3	0.0550762	0.0116831	IGF1, KIT, SYK	17.8441	0.999938
	GO:0001525	angiogenesis	4	0.0734349	0.014684	JUN, VEGFA, SYK, FN1	7.56569	0.999995
	GO:0051897	positive regulation of protein kinase B signaling	3	0.0550762	0.018553	TNFSF11, VEGFA, IGF1	13.9809	1
	GO:0045410	positive regulation of interleukin-6 biosynthetic process	2	0.0367175	0.0192492	TLR6, TRAF6	100.456	1
	GO:0060426	lung vasculature development	2	0.0367175	0.0192492	VEGFA, IGF1	100.456	1
	GO:0002726	positive regulation of T cell cytokine production	2	0.0367175	0.0192492	TRAF6, XCL1	100.456	1
	GO:0043410	positive regulation of MAPK cascade	3	0.0550762	0.021142	IGF1, KIT, TNFRSF4	13.0399	1
	GO:0035767	endothelial cell chemotaxis	2	0.0367175	0.0213655	HMGB1, VEGFA	90.41	1
	GO:0051092	positive regulation of NF-kappaB transcription factor activity	3	0.0550762	0.0230782	TNFSF11, RELA, TRAF6	12.4417	1
	GO:0032727	positive regulation of interferon-alpha production	2	0.0367175	0.0234775	HMGB1, FLT3	82.1909	1
	GO:0002281	macrophage activation involved in immune response	2	0.0367175	0.0234775	HMGB1, SYK	82.1909	1
	GO:0060397	JAK-STAT cascade involved in growth hormone signaling pathway	2	0.0367175	0.027688	SOCS3, JAK2	69.5462	1
	GO:0045766	positive regulation of angiogenesis	3	0.0550762	0.0280098	CYBB, MMP9, VEGFA	11.2079	1
	GO:1904707	positive regulation of vascular smooth muscle cell proliferation	2	0.0367175	0.0297866	MMP9, JAK2	64.5786	1
	GO:0070498	interleukin-1-mediated signaling pathway	2	0.0367175	0.0297866	MAPK3, TRAF6	64.5786	1
	GO:0030224	monocyte differentiation	2	0.0367175	0.0360561	JUN, VEGFA	53.1824	1
6	GO:0071356	cellular response to tumor necrosis factor	8	0.137033	2.25156e-09	LCN2, RIPK1, COL1A1, BIRC3, THBS1, IKBKB, BIRC2, CHUK	34.6067	1.67966e-06
	GO:0008284	positive regulation of cell proliferation	12	0.20555	6.69069e-09	COL18A1, WNT1, PDGFA, ERBB2, FLT4, WNT3A, STAT5B, PDGFRA, HBEGF, FGF1, THBS1, IKBKB	10.5352	4.99124e-06
	GO:0043123	positive regulation of I-kappaB kinase/NF-kappaB signaling	8	0.137033	1.87422e-08	TRAF2, TNFSF10, RIPK1, IKBKG, LTF, BIRC2, CHUK, TRADD	25.5486	1.39816e-05
	GO:0006915	apoptotic process	10	0.171292	1.63088e-06	LCN2, TRAF2, TNFSF10, TNFRSF11B, APP, RIPK1, BIRC3, BIRC2, TRADD, TRAF3	8.34811	0.0012159
	GO:0043410	positive regulation of MAPK cascade	6	0.102775	2.15128e-06	TNFRSF11B, PDGFA, RIPK1, ERBB2, FLT4, TIMP2	27.4524	0.00160357
	GO:0051092	positive regulation of NF-kappaB transcription factor activity	6	0.102775	2.71286e-06	TRAF2, RIPK1, IKBKG, LTF, ITGB2, IKBKB	26.1931	0.00202175
	GO:0030335	positive regulation of cell migration	7	0.119904	3.23436e-06	COL18A1, PDGFA, PDGFRA, HBEGF, COL1A1, FGF1, THBS1	16.4083	0.00240993
	GO:0042981	regulation of apoptotic process	6	0.102775	5.0262e-05	TRAF2, TNFRSF11B, BIRC3, BIRC2, TRADD, TRAF3	14.347	0.0368021
	GO:0043066	negative regulation of apoptotic process	7	0.119904	0.000931764	TRAF2, ERBB2, FLT4, STAT5B, LTF, THBS1, BIRC2	5.88497	0.501135
	GO:0001525	angiogenesis	5	0.0856458	0.00139567	COL18A1, PDGFA, FLT4, HBEGF, FGF1	9.95486	0.647216
	GO:0006955	immune response	5	0.0856458	0.0022385	TNFSF10, CD244, TNFRSF11B, THBS1, VAV1	8.7471	0.81209
	GO:0071364	cellular response to epidermal growth factor stimulus	3	0.0513875	0.00245666	ERBB2, STAT5B, COL1A1	39.6535	0.840374
	GO:0010595	positive regulation of endothelial cell migration	3	0.0513875	0.00317707	FLT4, FGF1, THBS1	34.8177	0.90688
	GO:0007173	epidermal growth factor receptor signaling pathway	3	0.0513875	0.00381606	ERBB3, HBEGF, PTPN11	31.7228	0.942284
	GO:0070374	positive regulation of ERK1 and ERK2 cascade	4	0.0685166	0.00662847	PDGFA, FLT4, PDGFRA, PTPN11	10.1243	0.992996
	GO:0014068	positive regulation of phosphatidylinositol 3-kinase signaling	3	0.0513875	0.00758372	PDGFA, ERBB2, DCN	22.3051	0.996583
	GO:0034121	regulation of toll-like receptor signaling pathway	2	0.0342583	0.00816052	BIRC3, BIRC2	237.921	0.997785
	GO:0090263	positive regulation of canonical Wnt signaling pathway	3	0.0513875	0.00828535	WNT1, WNT3A, COL1A1	21.3064	0.997984
	GO:0000187	activation of MAPK activity	3	0.0513875	0.0105575	FGF1, THBS1, PTPN11	18.7832	0.999636
	GO:0010544	negative regulation of platelet activation	2	0.0342583	0.0142384	PDGFA, PDGFRA	135.955	0.999977
	GO:1901222	regulation of NIK/NF-kappaB signaling	2	0.0342583	0.0162562	BIRC3, BIRC2	118.961	0.999995
	GO:0007252	I-kappaB phosphorylation	2	0.0342583	0.0242876	IKBKB, CHUK	79.307	1
	GO:2000353	positive regulation of endothelial cell apoptotic process	2	0.0342583	0.0322552	COL18A1, THBS1	59.4803	1
	GO:0071732	cellular response to nitric oxide	2	0.0342583	0.0322552	TRAF2, THBS1	59.4803	1
	GO:0007250	activation of NF-kappaB-inducing kinase activity	2	0.0342583	0.0342372	TRAF2, IKBKG	55.9814	1
7	GO:0016055	Wnt signaling pathway	8	0.568586	2.85218e-14	DKK2, DKK3, SOST, WIF1, WNT11, FRZB, WNT7A, WNT8A	84.892	3.62366e-12
	GO:0090090	negative regulation of canonical Wnt signaling pathway	6	0.426439	1.07676e-10	DKK2, DKK3, SOST, WIF1, WNT11, FRZB	132.956	1.36748e-08
	GO:0030178	negative regulation of Wnt signaling pathway	5	0.355366	2.86712e-09	DKK2, DKK3, SOST, WIF1, FRZB	201.808	3.64124e-07
	GO:0035567	non-canonical Wnt signaling pathway	3	0.21322	1.74228e-05	WNT11, FRZB, WNT7A	398.868	0.00221027
8	GO:0044539	long-chain fatty acid import	2	0.227273	0.00193434	CD36, SLC27A2	861.048	0.256392
	GO:0015908	fatty acid transport	2	0.227273	0.00496797	CD36, SLC27A2	334.852	0.533265
	GO:0043277	apoptotic cell clearance	2	0.227273	0.00496797	CD36, ITGAV	334.852	0.533265
	GO:0001676	long-chain fatty acid metabolic process	2	0.227273	0.00496797	CD36, SLC27A2	334.852	0.533265
	GO:0007155	cell adhesion	3	0.340909	0.0068039	CD36, OLR1, ITGAV	18.6412	0.648151
	GO:0019915	lipid storage	2	0.227273	0.00744455	DGAT1, CD36	223.235	0.681227
	GO:0043410	positive regulation of MAPK cascade	2	0.227273	0.0284321	CD36, ITGAV	57.9551	0.987883
	GO:0007204	positive regulation of cytosolic calcium ion concentration	2	0.227273	0.0402646	CD36, ITGAV	40.7252	0.998141
	GO:0006631	fatty acid metabolic process	2	0.227273	0.0424035	CD36, SLC27A2	38.6368	0.998679
