# Supplementary material for: Integrating systematic biological and proteomics strategies to explore the pharmacological mechanism of danshen yin modified on atherosclerosis
Source: J Cell Mol Med. 2020 Nov 2;24(23):13876–98. doi: 10.1111/jcmm.15979 (PMC7753997; doi:10.1111/jcmm.15979)
Supplement: Supplementary file 19 — Table S11 [file JCMM-24-13876-s019.xlsx]

## Sheet: Sheet1
Table S11 Pathway enrichment analysis of experimental protein-other proteins’ PPI network
Term	Pathway	Count	%	Pvalue	Genes	Fold Enrichment	Bonferroni
mmu04060	Cytokine-cytokine receptor interaction	84	0.160554	5.00737e-59	IL6ST, IL18, CXCR1, CXCR2, TNFSF13, IL15, CXCR3, CXCL12, TGFB1, IL17RA, CXCL10, TNFRSF11B, CXCR5, CXCR4, IL1RAP, CSF2RB, IL1B, IL1A, IL25, TNFRSF17, ACKR3, CD40, IL22, CCR8, TNFRSF9, CCR7, TNFSF13B, CCR5, CD40LG, CCR3, CCR2, CX3CR1, NGFR, CXCL1, CCL1, CSF2, TNFRSF21, IL1R2, IL1R1, TNF, CCL2, CXCL5, CSF2RB2, CSF1, CRLF2, CXCL2, CXCL9, CD70, CX3CL1, IL7R, CCL5, TNFRSF4, CCL4, CCL7, TNFRSF1A, CCL25,…	8.9584	8.41239e-57
mmu04151	PI3K-Akt signaling pathway	65	0.124238	4.75592e-27	PDGFB, PDGFA, PGF, TLR2, TLR4, NFKB1, AKT1, PDGFC, PDGFD, FGF1, FGF2, CHUK, SYK, EGFR, RELA, FGF23, VEGFB, VEGFC, MAPK1, VEGFA, MAPK3, PDGFRA, PDGFRB, LAMC2, COL1A1, NGFR, LAMC1, FGFR2, FGFR1, FGFR4, FGFR3, CSF1, KIT, IL7R, ITGB1, PTK2, LAMB3, ITGAV, ITGB6, IL2RG, EGF, LAMB1, THBS1, FN1, SPP1, IL4, IL2RB, IL6, IL2RA, FLT1, IL7, FLT4, IGF1, HGF, KDR, IL6RA, LAMA1, CD19, LAMA3, IKBKG, JAK1, JAK2, J…	4.77939	7.98995e-25
mmu04062	Chemokine signaling pathway	48	0.0917449	3.22387e-25	CCL1, CXCL1, PRKCZ, PARD3, CCL2, CXCL5, CXCL2, STAT5B, CXCL9, CXCR1, CXCR2, NFKB1, CX3CL1, CXCR3, CCL5, CXCL12, CCL4, CCL7, SRC, CXCL10, AKT1, CCL25, CCL22, PTK2, CCL20, CXCR5, CXCR4, RHOA, CHUK, RELA, CCL19, STAT1, VAV1, STAT3, CCR8, MAPK1, CCR7, CCR5, CXCL13, CCR3, CX3CR1, MAPK3, CCR2, IKBKG, JAK2, JAK3, XCL1, IKBKB	6.3205	5.41611e-23
mmu04668	TNF signaling pathway	37	0.07072	1.07834e-24	CXCL1, TRAF1, CSF2, TRAF2, TNF, CCL2, CSF1, MMP9, CXCL2, NFKB1, CX3CL1, IL15, CCL5, MMP3, CXCL10, AKT1, VCAM1, TNFRSF1A, TNFRSF1B, CCL20, IL1B, CHUK, TRAF3, IL6, SOCS3, RELA, FADD, BIRC3, MMP14, BIRC2, TRADD, MAPK1, RIPK1, JUN, MAPK3, IKBKG, IKBKB	8.76076	1.81161e-22
mmu04064	NF-kappa B signaling pathway	32	0.0611632	6.70749e-21	TRAF1, TRAF2, IL1R1, TNF, TLR4, NFKB1, NFKB2, CCL4, CXCL12, IRAK4, VCAM1, TNFRSF1A, MYD88, IL1B, TRAF6, CHUK, TRAF3, SYK, RELA, TNFRSF13C, CCL19, CD40, BIRC3, BIRC2, TRADD, TNFSF11, TNFSF13B, CD40LG, RIPK1, IKBKG, LCK, IKBKB	8.51422	1.12686e-18
mmu04620	Toll-like receptor signaling pathway	32	0.0611632	2.58976e-20	TNF, CXCL9, TLR2, TLR4, NFKB1, CCL5, TLR6, CCL4, TLR9, CXCL10, AKT1, IRAK4, MYD88, IL1B, TRAF6, CHUK, SPP1, TRAF3, IL6, RELA, FADD, CD40, STAT1, MAPK1, CD86, CTSK, CD80, RIPK1, JUN, MAPK3, IKBKG, IKBKB	8.17702	4.35079e-18
mmu04630	Jak-STAT signaling pathway	30	0.0573405	1.29692e-13	CSF2, CSF2RB2, IL6ST, STAT5A, CRLF2, STAT5B, IL15, IL7R, AKT1, CSF2RB, IL2RG, IL4, IL2RB, IL6, IL2RA, IL23R, IL5, IL7, SOCS3, STAT1, IL22, STAT3, IL6RA, PTPN11, TSLP, JAK1, JAK2, IL5RA, JAK3, IL2	5.33974	2.17852e-11
mmu04621	NOD-like receptor signaling pathway	20	0.038227	1.34423e-13	CXCL1, IL6, CCL2, TNF, IL18, RELA, CXCL2, NFKB1, CCL5, BIRC3, NLRP3, BIRC2, MAPK1, IKBKG, MAPK3, IL1B, IKBKB, TRAF6, CASP1, CHUK	9.05569	2.25873e-11
mmu04014	Ras signaling pathway	37	0.07072	2.92355e-13	FGFR2, FGFR1, FGFR4, FGFR3, PDGFB, PGF, PDGFA, CSF1, NFKB1, KIT, AKT1, RHOA, PDGFC, PDGFD, EGF, FGF1, FGF2, CHUK, EGFR, FLT1, RELA, FLT4, FGF23, IGF1, HGF, KDR, PTPN11, VEGFB, MAPK1, VEGFC, MAPK3, IKBKG, VEGFA, PDGFRA, PDGFRB, NGFR, IKBKB	4.16997	4.911e-11
mmu04660	T cell receptor signaling pathway	23	0.0439611	2.22761e-11	IL4, CSF2, PTPRC, IL5, TNF, RELA, CTLA4, NFKB1, VAV1, AKT1, MAPK1, CD40LG, JUN, ICOS, IKBKG, MAPK3, LCK, RHOA, CD4, IKBKB, CHUK, IL2, CD28	5.87723	3.74238e-09
mmu04210	Apoptosis	17	0.032493	5.26682e-10	TRAF2, TNF, CSF2RB2, RELA, FADD, NFKB1, BIRC3, BIRC2, TRADD, AKT1, TNFRSF1A, TNFSF10, RIPK1, IKBKG, CSF2RB, IKBKB, CHUK	7.31247	8.84826e-08
mmu04010	MAPK signaling pathway	33	0.0630746	1.76592e-09	FGFR2, FGFR1, TRAF2, IL1R1, FGFR4, FGFR3, TNF, PDGFB, PDGFA, NFKB1, NFKB2, TGFB1, AKT1, TNFRSF1A, IL1B, FGF1, TRAF6, EGF, FGF2, CHUK, IL1A, EGFR, TGFBR1, RELA, TGFBR2, FGF23, MAPK1, JUN, MAPK3, IKBKG, PDGFRA, PDGFRB, IKBKB	3.39318	2.96675e-07
mmu04066	HIF-1 signaling pathway	19	0.0363157	5.23549e-08	EGFR, IL6, FLT1, RELA, ERBB2, EGLN3, IGF1, NFKB1, TLR4, STAT3, TIMP1, IL6RA, AKT1, MAPK1, HIF1A, VEGFA, SERPINE1, MAPK3, EGF	4.80751	8.79559e-06
mmu04920	Adipocytokine signaling pathway	16	0.0305816	7.03531e-08	TRAF2, TNF, SOCS3, RELA, NFKB1, STAT3, TRADD, PTPN11, AKT1, TNFRSF1A, TNFRSF1B, CD36, IKBKG, JAK2, IKBKB, CHUK	5.73527	1.18193e-05
mmu04310	Wnt signaling pathway	18	0.0344043	2.76682e-05	WNT5A, WNT3A, MMP7, DKK4, CTNNB1, WNT2, DKK2, WNT1, SOST, DKK1, JUN, RHOA, LRP6, WNT11, WIF1, WNT7A, WNT8A, LRP5	3.29473	0.00463754
mmu04350	TGF-beta signaling pathway	12	0.0229362	0.000394267	MAPK1, TNF, SMAD7, TGFBR1, MAPK3, TGFBR2, RHOA, SMAD3, SMAD2, DCN, THBS1, TGFB1	3.64358	0.0641031
mmu04931	Insulin resistance	13	0.0248476	0.00104522	AKT1, PRKCZ, TNFRSF1A, IL6, TNF, CD36, SOCS3, RELA, NFKB1, IKBKB, SLC27A2, STAT3, PTPN11	3.05012	0.161122
mmu04330	Notch signaling pathway	8	0.0152908	0.00254226	NOTCH3, NOTCH2, NOTCH1, DLL4, NOTCH4, JAG2, DLL1, JAG1	4.21367	0.347956
mmu04722	Neurotrophin signaling pathway	12	0.0229362	0.00734699	IRAK4, AKT1, MAPK1, JUN, RELA, MAPK3, RHOA, NFKB1, NGFR, IKBKB, TRAF6, PTPN11	2.53856	0.710283
mmu04370	VEGF signaling pathway	7	0.0133795	0.0274915	AKT1, MAPK1, PTK2, VEGFA, MAPK3, SRC, KDR	3.01102	0.990751
mmu04915	Estrogen signaling pathway	9	0.0172022	0.0351953	EGFR, AKT1, MAPK1, MMP9, JUN, MAPK3, HBEGF, MMP2, SRC	2.37019	0.997569
mmu04930	Type II diabetes mellitus	6	0.0114681	0.0426638	PRKCZ, MAPK1, TNF, SOCS3, MAPK3, IKBKB	3.09705	0.999341
